# Supplementary material for: Integrated Transcriptomic and Metabolic Analyses Highlight Key Pathways Involved in the Somatic Embryogenesis of Picea mongolica
Source: Plants (Basel). 2025 Jul 11;14(14):2141. doi: 10.3390/plants14142141 (PMC12299269; doi:10.3390/plants14142141)
Supplement: Supplementary file 1 [file plants-14-02141-s001.zip]

Archive with 5 entries (5 files):
- plants-3735037-supplementary figures.pdf
- Table S1.xls
- Table S2..xlsx
- Table S3.xlsx
- Table S4.xlsx
