# Supplementary material for: Integrated Transcriptomic and Metabolic Analyses Highlight Key Pathways Involved in the Somatic Embryogenesis of Picea mongolica
Source: Plants (Basel). 2025 Jul 11;14(14):2141. doi: 10.3390/plants14142141 (PMC12299269; doi:10.3390/plants14142141)
Supplement: Supplementary file 1 [file plants-14-02141-s001.zip › Table S1.xls]

## Sheet: all.exp
Table S1. Total detected metabolites in EC, GSEs, and MSEs
index	Compounds	Class	Ion mode	Molecular Weight (Da)	Formula	RT	EC-1	EC-2	EC-3	GSEs-1	GSEs-2	CSEs-3	MSEs-1	MSEs-2	MSEs-3
Com_427_pos	L-Alanyl-L-Phenylalanine	Amino Acid And Its Derivatives	POS	236.116	C12H16N2O3	4.65	31860	37510	35520	10370	8547	8916	5638	6510	3257
Com_759_neg	N-[(Tert-butoxy)carbonyl]-L-tryptophan	Amino Acid And Its Derivatives	NEG	304.341	C16H20N2O4	18.31	5595	5753	5501	6459	4429	5015	5647	6035	5328
Com_599_neg	N-Acetylphenylalanine	Amino Acid And Its Derivatives	NEG	207.226	C11H13NO3	6.82	5961	11010	9360	6600	6669	5149	9221	9619	7444
Com_126_pos	Acetylcysteine	Amino Acid And Its Derivatives	POS	163.195	C5H9NO3S	15.04	7596	8606	3935	9346	5837	6271	7777	5400	7656
Com_330_pos	N-Acetyl-5-hydroxytryptamine	Amino Acid And Its Derivatives	POS	218.252	C12H14N2O2	5.98	8911	12140	13110	9715	9739	8792	6264	13070	7985
Com_303_pos	DL-threo-beta-Methylaspartic acid	Amino Acid And Its Derivatives	POS	147.129	C5H9NO4	0.89	8798	6776	7937	6283	4316	4119	8458	11458	8214
Com_13_pos	Ademetionine	Amino Acid And Its Derivatives	POS	398.44	C15H22N6O5S	0.8	26620	35970	18100	23620	19490	15190	17300	11160	8326
Com_332_pos	N-Acetyl-L-Tyrosine	Amino Acid And Its Derivatives	POS	223.225	C11H13NO4	5.17	19910	20070	17950	8666	8736	14110	5990	3847	8728
Com_499_neg	N-Acetyl-L-methionine	Amino Acid And Its Derivatives	NEG	191.25	C7H13NO3S	5.315	58180	66650	63850	18470	23150	19240	13810	13490	11810
Com_76_pos	Phe-Pro	Amino Acid And Its Derivatives	POS	262.304	C14H18N2O3	5.58	774500	801600	771900	53270	91740	78000	196000	22880	12030
Com_713_neg	Allysine	Amino Acid And Its Derivatives	NEG	145.074	C6H11NO3	1.11	11580	13020	10120	12530	4058	6465	20910	24210	12200
Com_289_pos	5-Methyltryptamine	Amino Acid And Its Derivatives	POS	174.242	C11H14N2	8.51	15790	10020	12000	13479	16465	15582	8413	13410	12280
Com_130_pos	L-Cystathionine	Amino Acid And Its Derivatives	POS	222.262	C7H14N2O4S	0.84	12480	19150	13360	6070	6895	6213	14380	8675	12310
Com_667_neg	L-Cycloserine	Amino Acid And Its Derivatives	NEG	102.09	C3H6N2O2	0.8	7660	6753	8873	15990	8483	10450	15270	19590	12870
Com_298_pos	D-(+)-Octopine	Amino Acid And Its Derivatives	POS	246.264	C9H18N4O4	0.73	25740	13010	16120	12830	12970	6991	14516	15748	13808
Com_461_pos	Phenylalanylvaline	Amino Acid And Its Derivatives	POS	264.325	C14H20N2O3	5.3	107900	106900	125300	22690	22060	29870	7664	20220	17980
Com_438_pos	L-Leucyl-L-phenylalanine	Amino Acid And Its Derivatives	POS	278.163	C15H22N2O3	6.25	41835	41919	38648	31660	19890	29640	33970	35240	23330
Com_605_neg	L-Homoserine	Amino Acid And Its Derivatives	NEG	119.119	C4H9NO3	1.9	8992	5019	7140	8730	9546	6061	23540	23830	23820
Com_463_pos	L-Glycyl-L-Tryptophan	Amino Acid And Its Derivatives	POS	261.276	C13H15N3O3	5.32	235800	206900	236400	79650	94820	68950	20730	30010	27030
Com_182_pos	L-5-Hydroxytryptophan	Amino Acid And Its Derivatives	POS	220.22	C11H12N2O3	3.05	17950	15975	18981	12224	13002	14480	26620	17380	27380
Com_612_neg	O-Phospho-L-Tyrosine	Amino Acid And Its Derivatives	NEG	261.168	C9H12NO6P	0.94	12330	21260	21310	3143	8666	11050	29420	22440	28630
Com_761_neg	N-Acetyl-Dl-serine	Amino Acid And Its Derivatives	NEG	147.129	C5H9NO4	1.03	17190	16810	21840	6884	5940	17430	37970	37820	29830
Com_796_neg	S-Methylglutathione	Amino Acid And Its Derivatives	NEG	321.1	C11H19N3O6S	1.12	52010	52750	69650	79190	70910	70080	30541	36042	31596
Com_546_neg	O-Phospho-L-serine	Amino Acid And Its Derivatives	NEG	185.072	C3H8NO6P	1.03	9941	8333	7787	7872	7150	6760	30300	30410	31600
Com_5_pos	5-Aminolevulinic acid	Amino Acid And Its Derivatives	POS	131.13	C5H9NO3	0.872	19560	24180	12120	24410	21070	27240	30510	58250	31790
Com_199_pos	L-Leucyl-L-alanine	Amino Acid And Its Derivatives	POS	202.25	C9H18N2O3	3	315500	336100	330100	3008	3026	3160	32525	33496	31918
Com_535_neg	O-Acetylserine	Amino Acid And Its Derivatives	NEG	147.13	C5H9NO4	1.056	9974	8266	10780	13710	20670	11840	25890	16170	33560
Com_850_neg	N-Acetyltaurine	Amino Acid And Its Derivatives	NEG	167.18	C4H9NO4S	1.06	15234	17086	15273	16545	17615	17282	31990	39950	35420
Com_760_neg	N-Acetyl-L-aspartate	Amino Acid And Its Derivatives	NEG	175.139	C6H9NO5	1.65	11990	13100	21810	22770	35610	36980	31019	34976	35476
Com_114_pos	S-ribosyl-L-homocysteine	Amino Acid And Its Derivatives	POS	267.3	C9H17NO6S	0.91	57000	47300	36070	13540	14420	9561	33070	43710	36210
Com_261_pos	Asp-phe	Amino Acid And Its Derivatives	POS	280.106	C13H16N2O5	5.12	952400	894100	941400	424200	398400	362900	41910	50800	38940
Com_828_neg	3-(2-Naphthyl)-L-alanine	Amino Acid And Its Derivatives	NEG	215.095	C13H13NO2	6.07	63290	67950	53860	35300	41200	20380	45700	41430	42250
Com_87_pos	N-Acetyl-L-histidine	Amino Acid And Its Derivatives	POS	197.191	C8H11N3O3	1	42170	45220	44210	30490	33700	29770	48380	48290	43040
Com_528_neg	Ureidosuccinic acid	Amino Acid And Its Derivatives	NEG	176.13	C5H8N2O5	1.031	239800	246000	266200	64680	88320	75050	56390	54330	43610
Com_462_pos	L-Leucyl-L-Valine	Amino Acid And Its Derivatives	POS	230.304	C11H22N2O3	4.93	427700	428300	418600	57860	52680	59910	43530	52970	44780
Com_361_pos	gamma-Glutamate-Cysteine	Amino Acid And Its Derivatives	POS	250.272	C8H14N2O5S	1.44	345400	344900	261300	114700	141600	133600	43920	30760	46410
Com_743_neg	D-2-Hydroxypentanedioic acid	Amino Acid And Its Derivatives	NEG	148.11	C5H8O5	1.49	569500	788000	677500	1390000	1534000	1329000	34940	29110	48410
Com_333_pos	N-Acetylputrescine	Amino Acid And Its Derivatives	POS	130.188	C6H14N2O	0.75	42620	68560	47330	109200	105400	103400	32510	15630	50990
Com_664_neg	Ala-Gln	Amino Acid And Its Derivatives	NEG	217.22	C8H15N3O4	0.85	131600	184400	192000	70830	63550	82040	37590	33150	58130
Com_178_pos	Stachydrine	Amino Acid And Its Derivatives	POS	143.18	C7H13NO2	1.008	12580	14910	33650	15970	14480	19220	57320	79260	59770
Com_302_pos	Dl-2-Aminooctanoic Acid	Amino Acid And Its Derivatives	POS	159.226	C8H17NO2	1.23	86500	64670	87880	87610	69960	74070	55460	80860	67810
Com_391_pos	Phenylacetylglutamine	Amino Acid And Its Derivatives	POS	264.277	C13H16N2O4	0.94	5887	9433	6771	22870	38060	23250	40000	47770	70090
Com_331_pos	N-Acetyl-L-valine	Amino Acid And Its Derivatives	POS	159.183	C7H13NO3	0.96	113200	105900	116200	137200	143000	110000	69227	72022	72854
Com_531_neg	N-Acetylornithine	Amino Acid And Its Derivatives	NEG	174.2	C7H14N2O3	0.896	77590	64160	54500	72020	67730	67500	70090	65600	79890
Com_538_neg	Creatine	Amino Acid And Its Derivatives	NEG	131.133	C4H9N3O2	1.95	138400	144700	134400	82380	102800	96100	96490	80750	85830
Com_207_pos	Levodopa	Amino Acid And Its Derivatives	POS	197.19	C9H11NO4	1.019	46270	39080	70010	61490	49320	37670	58180	75900	89750
Com_267_pos	(5-L-Glutamyl)-L-amino acid	Amino Acid And Its Derivatives	POS	218.09	C8H14N2O5	1.01	110700	67390	85140	217200	220600	171700	92590	115500	90120
Com_268_pos	Methionine sulfoxide	Amino Acid And Its Derivatives	POS	165.046	C5H11NO3S	0.75	633200	611500	634600	626200	602300	592800	100700	89540	94430
Com_154_pos	5-Methyl-dl-tryptophan	Amino Acid And Its Derivatives	POS	218.252	C12H14N2O2	1.06	90460	84240	94390	255800	222200	166700	118300	109300	95150
Com_460_pos	N-Acetylproline	Amino Acid And Its Derivatives	POS	157.169	C7H11NO3	4.61	62890	55070	57240	29460	47730	40410	92110	82750	98350
Com_766_neg	Phenprobamate	Amino Acid And Its Derivatives	NEG	179.216	C10H13NO2	4.09	209900	213500	201000	100800	111000	104900	105200	106800	102800
Com_373_pos	N-Hydroxyl-tryptamine	Amino Acid And Its Derivatives	POS	176.215	C10H12N2O	0.88	88820	118700	121400	139900	139200	143000	84890	96370	116700
Com_45_pos	L-cysteine	Amino Acid And Its Derivatives	POS	121.16	C3H7NO2S	0.88	85820	83500	84150	44680	38460	47600	131200	133900	118500
Com_311_pos	L-Cystine	Amino Acid And Its Derivatives	POS	240.301	C6H12N2O4S2	2.03	35613	36174	43515	35172	32512	31136	161300	219900	124000
Com_530_neg	H-HoArg-OH	Amino Acid And Its Derivatives	NEG	188.23	C7H16N4O2	0.807	79890	76450	51880	67190	52510	36080	63080	98040	124500
Com_52_pos	L-Homocitrulline	Amino Acid And Its Derivatives	POS	189.21	C7H15N3O3	0.972	167900	213600	229200	197400	149800	150800	124500	128400	127600
Com_83_pos	Nicotianamine	Amino Acid And Its Derivatives	POS	303.312	C12H21N3O6	0.86	115400	85890	119300	75650	68820	58200	98160	116200	131700
Com_53_pos	H-Gly-Pro-OH	Amino Acid And Its Derivatives	POS	172.18	C7H12N2O3	1.035	856200	911600	1023000	346700	269000	339300	159300	118800	132500
Com_848_neg	N-Acetylcitrulline	Amino Acid And Its Derivatives	NEG	217.222	C8H15N3O4	1.84	43600	40720	58750	69340	86330	83210	100900	101000	136600
Com_470_pos	Hydroxyectoine	Amino Acid And Its Derivatives	POS	158.16	C6H10N2O3	0.89	540100	551000	577100	725200	773200	697200	147200	147600	139200
Com_773_neg	N-Acetyl-L-glutamic acid	Amino Acid And Its Derivatives	NEG	189.166	C7H11NO5	1.81	141300	147400	143600	129500	136400	131100	124600	151200	140200
Com_78_pos	Baclofen	Amino Acid And Its Derivatives	POS	213.661	C10H12ClNO2	9.22	347000	164500	340300	154207	172481	140503	139000	153200	143100
Com_51_pos	Nepsilon-Acetyl-L-lysine	Amino Acid And Its Derivatives	POS	188.22	C8H16N2O3	1.304	1347000	1411000	1204000	938900	925200	724300	139400	131200	150200
Com_213_pos	Leucine	Amino Acid And Its Derivatives	POS	131.175	C6H13NO2	2.1	207200	212500	201300	137700	160500	151800	142700	140700	163700
Com_136_pos	Oxidized glutathione	Amino Acid And Its Derivatives	POS	612.631	C20H32N6O12S2	1.81	579600	491200	520900	2301000	2436000	2076000	160700	161500	164600
Com_123_pos	Nε-(1-Carboxymethyl)-L-lysine	Amino Acid And Its Derivatives	POS	204.224	C8H16N2O4	0.84	56523	63201	66362	90235	98215	85695	197900	201800	166600
Com_39_pos	Glycine	Amino Acid And Its Derivatives	POS	75.07	C2H5NO2	0.88	299100	241600	289600	185300	164800	182000	158800	181900	167500
Com_137_pos	Gly-Phe	Amino Acid And Its Derivatives	POS	222.24	C11H14N2O3	4.88	2979000	2900000	3033000	734400	719200	718100	188100	180000	181900
Com_161_pos	Homocysteine	Amino Acid And Its Derivatives	POS	135.185	C4H9NO2S	0.84	147900	130700	145800	101000	98960	119600	183900	145200	182700
Com_131_pos	L-Alanyl-L-leucine	Amino Acid And Its Derivatives	POS	202.251	C9H18N2O3	4.45	2369000	2376000	2399000	453600	421100	400900	171700	196000	184500
Com_70_pos	Val-Ser	Amino Acid And Its Derivatives	POS	204.224	C8H16N2O4	1.01	104700	113700	121300	68600	63580	54070	185900	177500	190500
Com_113_pos	1-Methylhistidine	Amino Acid And Its Derivatives	POS	169.18	C7H11N3O2	0.84	151400	156800	152400	155500	129800	135600	363600	234700	191900
Com_230_pos	Aspartic acid di-O-glucoside	Amino Acid And Its Derivatives	POS	457.1	C16H27NO14	0.97	72670	108000	80990	200200	209800	151800	177400	183600	198200
Com_134_pos	Homocysteic acid	Amino Acid And Its Derivatives	POS	183.18	C4H9NO5S	1.83	259900	265000	269400	178000	176300	171500	199200	242100	198700
Com_69_pos	4-Acetamidobutyric Acid	Amino Acid And Its Derivatives	POS	145.156	C6H11NO3	1.03	47370	60120	69550	53260	285300	70710	241800	236600	204400
Com_435_pos	L-2-Aminoadipic acid	Amino Acid And Its Derivatives	POS	161.069	C6H11NO4	0.93	199000	170900	217900	464800	495900	567100	173100	126700	222500
Com_444_pos	L-Glycyl-L-phenylalanine	Amino Acid And Its Derivatives	POS	222.1	C11H14N2O3	4.97	3720000	3579000	3687000	916700	931700	877900	207300	206800	229500
Com_380_pos	beta-Alanine	Amino Acid And Its Derivatives	POS	89.093	C3H7NO2	0.8	98650	99390	86830	114700	120600	86230	306700	262800	255400
Com_597_neg	N-Acetylalanine	Amino Acid And Its Derivatives	NEG	131.13	C5H9NO3	2.15	435400	446200	459700	296400	317000	321600	282100	281700	278500
Com_707_neg	3-N-Methyl-L-histidine	Amino Acid And Its Derivatives	NEG	169.181	C7H11N3O2	0.85	90190	69240	77400	120700	127300	105800	326500	346800	284100
Com_446_pos	1-Methylpiperidine-2-carboxylic acid	Amino Acid And Its Derivatives	POS	143.095	C7H13NO2	0.99	106200	103900	112800	180400	196400	201800	330800	276200	285700
Com_93_pos	L-Valine	Amino Acid And Its Derivatives	POS	117.146	C5H11NO2	1.2	548000	576900	480400	348100	373500	355900	227500	342800	328900
Com_148_pos	D-Homocysteine	Amino Acid And Its Derivatives	POS	135.185	C4H9NO2S	1.86	438800	411800	428100	352000	265200	305300	352000	423000	350200
Com_795_neg	N-alpha-Acetyl-L-glutamine	Amino Acid And Its Derivatives	NEG	188.08	C7H12N2O4	7.4	371600	399500	374600	339100	385500	389600	332900	326800	365400
Com_423_pos	Cyclo(Tyr-Ala)	Amino Acid And Its Derivatives	POS	234.1	C12H14N2O3	0.97	188900	193400	204500	244000	229300	264700	376900	359600	374500
Com_81_pos	O-Acetyl-L-homoserine	Amino Acid And Its Derivatives	POS	197.617	C6H11NO4	1	537200	610900	611300	280100	223300	211900	349800	392800	386200
Com_229_pos	2-Aminoadipic acid	Amino Acid And Its Derivatives	POS	161.1	C6H11NO4	0.95	669700	717700	644300	1401000	1388000	1331000	436200	497400	419000
Com_655_neg	L-SelenoMethionine	Amino Acid And Its Derivatives	NEG	196.11	C5H11NO2Se	18.27	244900	196900	112900	259900	241600	193000	177100	189800	426300
Com_417_pos	D-Proline betaine	Amino Acid And Its Derivatives	POS	143.18	C7H13NO2	1	216500	207900	207500	269000	255500	298900	457900	387500	439700
Com_49_pos	Glycyl-L-leucine	Amino Acid And Its Derivatives	POS	188.22	C8H16N2O3	4.466	2330000	2281000	2365000	1097000	1087000	1103000	464300	395700	442800
Com_146_pos	5-Hydroxylysine	Amino Acid And Its Derivatives	POS	163.195	C6H14N2O3	0.9	498400	473500	474900	600100	502200	503300	428500	456800	442800
Com_412_pos	S-(5'-Adenosyl)-L-methionine	Amino Acid And Its Derivatives	POS	398.137	C15H22N6O5S	0.83	1055000	923900	933500	808200	921300	582100	341200	463700	476000
Com_28_pos	Glutathione	Amino Acid And Its Derivatives	POS	307.32	C10H17N3O6S	1.51	3964000	3943000	3900000	2005000	1898000	2135000	446500	496700	511500
Com_211_pos	Alanine	Amino Acid And Its Derivatives	POS	89.094	C3H7NO2	0.86	5881000	6479000	6078000	4564000	4457000	4169000	636800	559500	541100
Com_162_pos	S-Adenosyl-L-homocysteine	Amino Acid And Its Derivatives	POS	384.411	C14H20N6O5S	1.84	611800	605100	575500	329700	341400	319500	514236	518108	543563
Com_36_pos	L-Citrulline	Amino Acid And Its Derivatives	POS	175.19	C6H13N3O3	0.89	1835000	1678000	1840000	2440000	2388000	2398000	624600	521900	568400
Com_37_pos	L-Ornithine	Amino Acid And Its Derivatives	POS	132.16	C5H12N2O2	0.762	1758000	1938000	1747000	615700	606200	560900	518800	525400	592000
Com_464_pos	Prolylhydroxyproline	Amino Acid And Its Derivatives	POS	228.245	C10H16N2O4	0.97	90140	122700	124700	184000	167200	141000	652700	730600	615300
Com_60_pos	L-serine	Amino Acid And Its Derivatives	POS	105.093	C3H7NO3	0.846	1140000	1023000	1122000	940900	904600	925800	618800	655800	663200
Com_46_pos	L-Hydroxyproline	Amino Acid And Its Derivatives	POS	131.13	C5H9NO3	0.88	345900	378200	373700	524400	588800	542600	812500	766600	710900
Com_360_pos	gamma-Glu-Leu	Amino Acid And Its Derivatives	POS	260.287	C11H20N2O5	5.17	281600	280400	304800	527700	468000	453800	660100	703800	733500
Com_514_neg	L-Threonine	Amino Acid And Its Derivatives	NEG	119.119	C4H9NO3	0.888	1721000	1793000	2574000	1123000	1271000	1270000	1249000	1162000	734700
Com_416_pos	4-Methylaminobutyrate	Amino Acid And Its Derivatives	POS	117.07	C5H11NO2	0.92	46970	34400	52050	115100	114700	83040	786500	884200	760800
Com_397_pos	D-Asparagine	Amino Acid And Its Derivatives	POS	132.118	C4H8N2O3	0.96	472100	452100	500200	518200	539100	505300	751300	718300	796100
Com_218_pos	N-Acetylthreonine	Amino Acid And Its Derivatives	POS	161.069	C6H11NO4	1.73	675700	658900	647800	160700	183600	202500	760800	787300	818700
Com_55_pos	H-Abu-OH	Amino Acid And Its Derivatives	POS	103.12	C4H9NO2	0.947	5499000	5532000	5716000	3468000	3673000	3487000	783000	856000	828000
Com_793_neg	Aminomalonic acid	Amino Acid And Its Derivatives	NEG	119.022	C3H5NO4	0.88	1437000	2298000	2688000	1075000	1547000	1527000	964900	689600	837700
Com_121_pos	Pro-Leu	Amino Acid And Its Derivatives	POS	228.288	C11H20N2O3	1.72	172700	516700	514600	417000	1072000	318100	1139000	2814000	968700
Com_523_neg	L-Pyroglutamic acid	Amino Acid And Its Derivatives	NEG	129.11	C5H7NO3	1.689	1470000	1526000	1525000	1200000	1293000	1242000	1065000	1130000	1110000
Com_458_pos	(R)-(-)-2,3-Diaminopropionic Acid Hydrochloride	Amino Acid And Its Derivatives	POS	104.108	C3H8N2O2	0.77	457300	523900	397300	538400	568300	470400	1093000	1185000	1172000
Com_382_pos	D-Threonine	Amino Acid And Its Derivatives	POS	119.119	C4H9NO3	0.86	1772000	1872000	1749000	1462000	1375000	1360000	1220000	1256000	1246000
Com_621_neg	D-Panthotenate	Amino Acid And Its Derivatives	NEG	219.235	C9H17NO5	4.59	366200	354600	359700	410800	429700	418500	1234000	1278000	1247000
Com_86_pos	N-Acetyl-L-leucine	Amino Acid And Its Derivatives	POS	173.21	C8H15NO3	1.04	2977000	2766000	2770000	339900	172600	199500	1283000	1389000	1305000
Com_708_neg	5-oxoproline	Amino Acid And Its Derivatives	NEG	129.043	C5H7NO3	1.63	1703000	1696000	1608000	1391000	1474000	1528000	1206000	1234000	1332000
Com_217_pos	N-acetylglycine	Amino Acid And Its Derivatives	POS	117.043	C4H7NO3	0.91	1216000	1149000	1124000	807900	903400	756100	1424000	1362000	1444000
Com_467_pos	L-Histidine trimethylbetaine	Amino Acid And Its Derivatives	POS	197.24	C9H15N3O2	0.8	232267	223429	240930	37650	65730	46230	1521000	1747000	1616000
Com_142_pos	Dl-Norleucine	Amino Acid And Its Derivatives	POS	131.173	C6H13NO2	0.9	1394000	1473000	1406000	914900	987900	858500	1715000	1807000	1653000
Com_582_neg	D-Histidine	Amino Acid And Its Derivatives	NEG	155.155	C6H9N3O2	0.81	824100	835900	838900	746500	739100	734700	1533000	1768000	1707000
Com_275_pos	(-)-N-[3',4'-Dihydroxy-(E)-cinnamoyl]-L-glutamic acid	Amino Acid And Its Derivatives	POS	309.271	C14H15N1O7	16.07	2189000	2217000	1929000	2207000	2138000	1831000	2093000	1996000	1802000
Com_662_neg	DL-Serine	Amino Acid And Its Derivatives	NEG	105.09	C3H7NO3	0.83	3325000	3565000	3452000	2530000	2742000	2950000	2083000	1986000	1808000
Com_150_pos	Asp-glu	Amino Acid And Its Derivatives	POS	262.217	C9H14N2O7	0.96	493000	428800	379400	1114000	1229000	1126000	2010000	2094000	1835000
Com_165_pos	L-Methionine	Amino Acid And Its Derivatives	POS	149.212	C5H11NO2S	1.38	2069000	2211000	2188000	1653000	1631000	1641000	1893000	1642000	1876000
Com_42_pos	L-Alanine	Amino Acid And Its Derivatives	POS	89.09	C3H7NO2	0.86	21560000	21090000	21520000	16400000	15760000	15510000	1921000	2011000	1903000
Com_849_neg	Guanidinosuccinate	Amino Acid And Its Derivatives	NEG	175.143	C5H9N3O4	0.92	209700	229000	203900	234600	226500	252300	1926000	2066000	1960000
Com_587_neg	Dl-Tryptophan	Amino Acid And Its Derivatives	NEG	204.225	C11H12N2O2	4.91	2494000	2605000	2586000	1108000	1128000	1092000	1917000	1998000	1984000
Com_832_neg	L-threo-3-Methylaspartate	Amino Acid And Its Derivatives	NEG	147.053	C5H9NO4	0.87	564800	1041000	1248000	554900	931900	954700	2607000	1523000	2014000
Com_143_pos	DL-Leucine	Amino Acid And Its Derivatives	POS	131.173	C6H13NO2	2.3	2912000	2907000	2987000	2066000	1988000	1892000	2113000	2110000	2097000
Com_40_pos	DL-Citrulline	Amino Acid And Its Derivatives	POS	175.19	C6H13N3O3	0.9	6677000	6909000	6394000	9316000	8930000	8921000	2203000	1868000	2127000
Com_20_pos	SDMA	Amino Acid And Its Derivatives	POS	202.25	C8H18N4O2	0.913	6790000	6132000	5859000	3471000	4306000	3812000	2658000	2687000	2575000
Com_122_pos	Trimethyllysine	Amino Acid And Its Derivatives	POS	189.275	C9H21N2O2	0.76	1233000	1137000	1166000	1181000	1148000	1225000	2695000	2803000	2854000
Com_116_pos	Sarcosine	Amino Acid And Its Derivatives	POS	89.093	C3H7NO2	0.9	36410000	35410000	33740000	26690000	26010000	23390000	2911000	2984000	3090000
Com_586_neg	DL-o-Tyrosine	Amino Acid And Its Derivatives	NEG	181.189	C9H11NO3	1.81	4914000	5318000	5226000	2347000	2212000	2279000	2897000	3146000	3144000
Com_200_pos	D-Serine	Amino Acid And Its Derivatives	POS	105.09	C3H7NO3	0.851	7649000	6671000	7338000	5760000	6103000	5712000	3418000	3343000	3341000
Com_54_pos	3-Amino-2-methylpropanoic acid	Amino Acid And Its Derivatives	POS	103.12	C4H9NO2	0.931	1439000	1427000	1539000	1704000	1637000	1832000	3655000	3736000	3638000
Com_127_pos	L-Saccharopine	Amino Acid And Its Derivatives	POS	276.286	C11H20N2O6	1.03	589300	504900	548600	743400	766200	1163000	3923000	3504000	3841000
Com_84_pos	NG,NG-Dimethyl-L-arginine	Amino Acid And Its Derivatives	POS	202.25	C8H18N4O2	0.93	8881000	8494000	10050000	5632000	4952000	6154000	3892000	3979000	3944000
Com_459_pos	N-Methylalanine	Amino Acid And Its Derivatives	POS	103.12	C4H9NO2	0.91	1598000	1611000	1551000	1860000	1894000	1753000	4303000	4551000	4221000
Com_71_pos	trans-3-Hydroxy-L-proline	Amino Acid And Its Derivatives	POS	131.13	C5H9NO3	2.14	5892000	5678000	5847000	3990000	4068000	3960000	4208000	4338000	4323000
Com_663_neg	L-Proline	Amino Acid And Its Derivatives	NEG	115.131	C5H9NO2	0.94	3366000	3257000	3291000	3921000	3940000	4100000	3953000	4222000	4650000
Com_129_pos	L-Cysteine-glutathione gisulfide	Amino Acid And Its Derivatives	POS	426.466	C13H22N4O8S2	0.96	1509000	1940000	1861000	2139000	1780000	1993000	4910000	4539000	4658000
Com_124_pos	N-Methyl-L-arginine	Amino Acid And Its Derivatives	POS	188.23	C7H16N4O2	0.95	805300	747500	809500	1889000	2049000	1721000	4570000	4891000	4701000
Com_585_neg	Dl-Glutamic acid	Amino Acid And Its Derivatives	NEG	147.129	C5H9NO4	0.87	2111000	1795000	1972000	2978000	2853000	2654000	5839000	5780000	4828000
Com_88_pos	N-Acetyl-Dl-glutamic acid	Amino Acid And Its Derivatives	POS	189.166	C7H11NO5	1.84	5996000	6321000	6139000	5432000	5318000	5378000	4600000	4815000	4913000
Com_656_neg	L-Histidine	Amino Acid And Its Derivatives	NEG	155.15	C6H9N3O2	0.76	2330000	2310000	2153000	2075000	1975000	2077000	4860000	4468000	4994000
Com_29_pos	L-Pipecolate	Amino Acid And Its Derivatives	POS	129.16	C6H11NO2	1.049	2460000	2308000	2553000	4108000	3706000	3637000	5185000	5219000	5068000
Com_573_neg	Ala-trp	Amino Acid And Its Derivatives	NEG	275.303	C14H17N3O3	0.9	223200	228300	249900	867900	891200	849200	5193000	4998000	5136000
Com_85_pos	2-Phenylglycine	Amino Acid And Its Derivatives	POS	151.163	C8H9NO2	2.78	6426000	6395000	6021000	11460000	11500000	6768000	9995000	12210000	6281000
Com_665_neg	4-Hydroxyisoleucine	Amino Acid And Its Derivatives	NEG	147.172	C6H13NO3	1.038	2608000	2227000	2041000	3509000	3408000	3271000	5454000	5446000	6441000
Com_111_pos	gamma-Glutamylglutamic acid	Amino Acid And Its Derivatives	POS	276.243	C10H16N2O7	1.05	287500	315900	318300	982500	971900	1126000	6076000	5673000	6733000
Com_133_pos	Homoserine	Amino Acid And Its Derivatives	POS	119.119	C4H9NO3	0.9	10320000	10160000	9958000	6848000	7356000	7128000	7088000	6677000	6950000
Com_147_pos	Dl-3-Hydroxynorvaline	Amino Acid And Its Derivatives	POS	133.146	C5H11NO3	0.85	4509000	4528000	4361000	4469000	4390000	4429000	7008000	6441000	6989000
Com_59_pos	Dl-methionine	Amino Acid And Its Derivatives	POS	149.211	C5H11NO2S	1.46	8396000	8975000	8550000	5796000	7119000	5792000	8016000	6764000	7026000
Com_125_pos	N-Methyl-a-aminoisobutyric acid	Amino Acid And Its Derivatives	POS	117.146	C5H11NO2	1.22	13680000	14710000	14970000	9940000	9559000	9235000	8536000	9149000	8446000
Com_43_pos	L-aspartic Acid	Amino Acid And Its Derivatives	POS	133.1	C4H7NO4	0.86	4765000	4914000	4864000	5121000	4786000	5317000	7839000	7254000	8552000
Com_50_pos	N-Methylsarcosine	Amino Acid And Its Derivatives	POS	103.12	C4H9NO2	0.9	5012000	4876000	4831000	5581000	5931000	5067000	9538000	9951000	9541000
Com_135_pos	Histidine	Amino Acid And Its Derivatives	POS	155.15	C6H9N3O2	0.81	6691000	6845000	6735000	6361000	5704000	5643000	10710000	10380000	10720000
Com_72_pos	S-Methyl-L-cysteine	Amino Acid And Its Derivatives	POS	135.185	C4H9NO2S	1.04	7095000	7516000	7523000	6932000	6843000	6809000	11180000	12140000	11020000
Com_851_neg	Iminodiacetic acid	Amino Acid And Its Derivatives	NEG	133.1	C4H7NO4	0.86	22120000	23350000	28640000	23610000	25110000	24180000	12590000	12670000	11230000
Com_56_pos	L-Glutamic acid	Amino Acid And Its Derivatives	POS	147.13	C5H9NO4	0.886	6163000	6260000	6365000	6095000	5785000	5899000	14050000	13820000	12830000
Com_584_neg	Aspartic Acid	Amino Acid And Its Derivatives	NEG	133.103	C4H7NO4	0.85	25610000	25060000	22020000	23750000	24690000	24830000	12860000	14060000	14390000
Com_139_pos	Ergothioneine	Amino Acid And Its Derivatives	POS	229.299	C9H15N3O2S	1.03	95180	91020	107600	948100	612900	881900	14680000	13480000	14640000
Com_515_neg	L-Asparagine	Amino Acid And Its Derivatives	NEG	132.12	C4H8N2O3	0.843	7175000	6712000	6929000	9016000	8627000	8829000	16000000	16110000	15900000
Com_58_pos	DL-Norvaline	Amino Acid And Its Derivatives	POS	117.15	C5H11NO2	1.068	22950000	22320000	22210000	17240000	16080000	18010000	17070000	14670000	16550000
Com_38_pos	4-Aminobutyric acid	Amino Acid And Its Derivatives	POS	103.12	C4H9NO2	0.864	8879000	8856000	8361000	9605000	9399000	9746000	20520000	20740000	20640000
Com_141_pos	Proline	Amino Acid And Its Derivatives	POS	115.131	C5H9NO2	0.96	23110000	21660000	22460000	25950000	26570000	25820000	21250000	21310000	21130000
Com_202_pos	beta-Alanine methyl ester	Amino Acid And Its Derivatives	POS	103.12	C4H9NO2	0.98	9126000	8850000	9384000	10370000	9592000	11160000	20100000	21440000	21390000
Com_152_pos	Ala-gly	Amino Acid And Its Derivatives	POS	146.144	C5H10N2O3	0.84	9308000	9154000	8892000	14160000	14720000	14020000	22430000	22160000	21570000
Com_140_pos	Valine	Amino Acid And Its Derivatives	POS	117.146	C5H11NO2	1.09	31680000	29310000	30010000	22990000	20880000	23280000	21210000	19430000	21690000
Com_441_pos	2-Aminoisobutyric acid	Amino Acid And Its Derivatives	POS	103.063	C4H9NO2	0.82	13910000	12960000	13160000	15210000	14640000	13930000	23710000	24570000	24360000
Com_128_pos	L-Methionine sulfone	Amino Acid And Its Derivatives	POS	181.21	C5H11NO4S	1.84	45950000	40700000	43220000	28980000	28830000	25240000	29620000	35150000	31730000
Com_513_neg	L-Glutamine	Amino Acid And Its Derivatives	NEG	146.14	C5H10N2O3	0.868	12800000	13400000	14570000	20030000	21000000	21290000	38210000	36970000	32330000
Com_159_pos	D-Pyroglutamic acid	Amino Acid And Its Derivatives	POS	129.11	C5H7NO3	1.62	43850000	44170000	43580000	37600000	35720000	36740000	30980000	32860000	32930000
Com_47_pos	D-Proline	Amino Acid And Its Derivatives	POS	115.13	C5H9NO2	0.967	39040000	37580000	38030000	46900000	46070000	43310000	37860000	38960000	36490000
Com_31_pos	L-Tryptophan	Amino Acid And Its Derivatives	POS	204.23	C11H12N2O2	4.894	50300000	49390000	52100000	23310000	22980000	22420000	36840000	37400000	37850000
Com_381_pos	L-Dihydroorotic acid	Amino Acid And Its Derivatives	POS	158.112	C5H6N2O4	0.92	40620000	39110000	43250000	40390000	40100000	40600000	48350000	48460000	49920000
Com_35_pos	L-Leucine	Amino Acid And Its Derivatives	POS	131.17	C6H13NO2	2.32	92690000	93790000	93830000	66280000	63310000	62430000	67220000	69400000	68250000
Com_44_pos	L-arginine	Amino Acid And Its Derivatives	POS	174.2	C6H14N4O2	0.794	11640000	10660000	11120000	11250000	11310000	10740000	88950000	94310000	91020000
Com_61_pos	D-Phenylalanine	Amino Acid And Its Derivatives	POS	165.19	C9H11NO2	4.106	207400000	208500000	208300000	107400000	109300000	104100000	103100000	104200000	103800000
Com_30_pos	Pipecolic acid	Amino Acid And Its Derivatives	POS	129.16	C6H11NO2	1.042	56460000	55600000	53940000	86800000	79900000	83210000	107100000	106900000	104300000
Com_206_pos	L-Phenylalanine	Amino Acid And Its Derivatives	POS	165.19	C9H11NO2	4.108	225000000	227500000	229600000	119800000	118900000	116500000	113800000	115400000	115200000
Com_34_pos	isoleucine	Amino Acid And Its Derivatives	POS	131.17	C6H13NO2	2.11	165800000	160200000	166000000	111900000	116100000	108400000	120800000	117700000	119100000
Com_169_pos	Lysine	Amino Acid And Its Derivatives	POS	146.188	C6H14N2O2	0.85	61910000	62250000	59900000	93640000	89640000	87240000	126400000	123400000	126000000
Com_149_pos	Cycloleucine	Amino Acid And Its Derivatives	POS	129.157	C6H11NO2	0.84	70850000	66690000	64380000	103700000	101000000	98000000	140900000	146500000	145300000
Com_33_pos	D-glutamine	Amino Acid And Its Derivatives	POS	146.14	C5H10N2O3	0.86	70030000	71350000	72370000	110200000	108100000	113200000	173600000	169500000	177300000
Com_145_pos	Dl-Alanyl-glycine	Amino Acid And Its Derivatives	POS	146.144	C5H10N2O3	0.84	91860000	95230000	90290000	138700000	139300000	133600000	180800000	180700000	181600000
Com_196_pos	DL-Glutamine	Amino Acid And Its Derivatives	POS	146.14	C5H10N2O3	0.84	87170000	87170000	85770000	129600000	133600000	122700000	191000000	191000000	190200000
Com_198_pos	L-lysine	Amino Acid And Its Derivatives	POS	146.19	C6H14N2O2	0.74	104700000	100800000	104200000	159800000	152900000	150400000	214600000	220800000	215500000
Com_138_pos	Glutamine	Amino Acid And Its Derivatives	POS	146.145	C5H10N2O3	0.81	109400000	109800000	105700000	179300000	171600000	164500000	240000000	252600000	240900000
Com_234_pos	Agmatine	Amines	POS	130.1	C5H14N4	0.92	13020	11920	13960	18950	19453	21657	5648	5659	7855
Com_278_pos	1-Decanoyl-2-hydroxy-sn-glycero-3-phosphocholine	Amines	POS	411.5	C18H38NO7P	6.35	28560	17110	33470	9089	10175	11332	7617	7937	8566
Com_328_pos	N,N-p-Coumaroyl, p-cinnamoylcadaverine	Amines	POS	378.4	C23H26N2O3	14.48	10750	11340	19230	11670	34370	12420	15360	13250	13730
Com_163_pos	Trimethylamine N-oxide	Amines	POS	75.11	C3H9NO	0.85	18280	17570	8479	14590	21870	22840	64210	47740	33670
Com_16_pos	2-Phenylethylamine	Amines	POS	121.18	C8H11N	4.584	116600	105200	129700	38970	42630	55120	54120	46930	38730
Com_384_pos	Cyclen	Amines	POS	172.27	C8H20N4	0.71	70760	63800	75190	83460	106100	74750	67764	77572	78620
Com_354_pos	Tyramine	Amines	POS	137.179	C8H11NO	2	1573000	1516000	1614000	1428000	1406000	1392000	91890	86940	90620
Com_73_pos	p-Nitroaniline	Amines	POS	138.124	C6H6N2O2	2.02	397700	422000	425000	385700	369200	370700	119855	130323	125441
Com_221_pos	Histidinol	Amines	POS	141.1	C6H11N3O	0.72	155800	242700	237100	224100	253800	251100	147000	147800	128500
Com_102_pos	Diethanolamine	Amines	POS	105.136	C4H11NO2	0.84	222100	238000	250400	211200	174300	214300	112900	134400	132300
Com_657_neg	Choline bitartrate	Amines	NEG	253.25	C9H19NO7	0.97	49660	41920	32450	78470	72450	78110	149000	150200	149600
Com_329_pos	N1-Acetylspermine	Amines	POS	244.377	C12H28N4O	0.88	230300	243300	216000	128500	150500	158700	220900	392600	176100
Com_272_pos	Methylguanidine	Amines	POS	73.0971	C2H7N3	0.84	296500	280600	309300	229600	198500	170500	166900	186500	196300
Com_290_pos	5-Sulfanyl-1-pentanesulfonamide	Amines	POS	183.29	C5H13NO2S2	15.17	225100	213900	198700	234800	224800	207100	258500	245700	222100
Com_415_pos	Oleoylethanolamide	Amines	POS	325.298	C20H39NO2	14.61	642000	681000	674700	301200	302000	292700	307600	294800	320200
Com_439_pos	Acetylcholine	Amines	POS	146.118	C7H16NO2	1.02	405952	389640	400948	104500	94190	123200	363100	348300	432600
Com_350_pos	Spermidine derivative	Amines	POS	255.27	C8H21N3O6	14.85	463500	501100	434700	517200	479800	446100	541500	504200	496900
Com_445_pos	Phenylethanolamine	Amines	POS	137.084	C8H11NO	2	11310000	10640000	10520000	9546000	10060000	9828000	1262488	1308466	1246144
Com_390_pos	Histamine	Amines	POS	111.145	C5H9N3	1.04	3815000	4424000	4561000	3421000	2457000	3488000	1373000	1205000	1322000
Com_401_pos	Phosphocholine	Amines	POS	184.15	C5H15NO4P	0.87	237000	234800	238200	132700	182200	136700	1390000	1388000	1426000
Com_327_pos	N', N''-Caffeoyl, feruloylputrescine	Amines	POS	426.46	C23H26N2O6	0.98	2849000	2383000	2725000	3090000	3140000	3634000	7923000	7059000	8424000
Com_210_pos	(+)-Anwulignan	Phenylpropanoids and polyketides	POS	328.408	C20H24O4	6.42	11520	6059	6701	7578	10745	7821	6045	10980	3825
Com_26_pos	Erianin	Phenylpropanoids and polyketides	POS	318.364	C18H22O5	10.625	17680	26670	12890	15800	8068	15010	8482	6603	4266
Com_647_neg	Rhapontin	Phenylpropanoids and polyketides	NEG	420.41	C21H24O9	6.94	14985	16464	19216	23302	23188	23074	10740	13260	11170
Com_648_neg	Rhapontigenin	Phenylpropanoids and polyketides	NEG	258.269	C15H14O4	8.04	3612	3222	6338	5678	7239	6326	12551	11357	11213
Com_745_neg	Dihydrodehydrodiconiferyl Alcohol	Phenylpropanoids and polyketides	NEG	360.401	C20H24O6	0.77	28630	9627	8048	14030	11060	6298	8090	6658	11970
Com_821_neg	Ayapin	Phenylpropanoids and polyketides	NEG	188.041	C11H8O3	7.3	20210	29600	19890	28200	22380	20250	20960	20680	18430
Com_77_pos	4-Hydroxycinnamaldehyde	Phenylpropanoids and polyketides	POS	148.159	C9H8O2	0.89	52760	28590	39900	53840	35510	47650	86930	84390	77780
Com_540_neg	Astringin	Phenylpropanoids and polyketides	NEG	406.4	C20H22O9	6.23	30261	33219	31025	71455	70727	68685	85600	87140	94160
Com_739_neg	Angelol B	Phenylpropanoids and polyketides	NEG	376.4	C20H24O7	0.98	31150	31470	37780	37460	32910	32450	100000	105500	100800
Com_269_pos	Enterodiol	Phenylpropanoids and polyketides	POS	302.152	C18H22O4	16.98	151800	144500	150600	139200	148900	134100	126700	134300	120200
Com_765_neg	P-Coumaryl Alcohol	Phenylpropanoids and polyketides	NEG	150.174	C9H10O2	1.04	30090	39590	29400	31220	69260	53940	124100	111900	149500
Com_478_neg	Polydatin	Phenylpropanoids and polyketides	NEG	390.38	C20H22O8	6.543	38969	34365	37832	2453	3865	3945	369300	413400	429700
Com_627_neg	Hydroferulic acid	Phenylpropanoids and polyketides	NEG	196.2	C10H12O4	6.74	30940	43410	39310	30770	37260	23950	680900	666800	714300
Com_829_neg	1-O-Galloyl-D-glucose	Phenylpropanoids and polyketides	NEG	332.074	C13H16O10	4.68	141613	140904	137798	54980	48290	60980	1117000	1135000	1152000
Com_225_pos	Caffeic aldehyde	Phenylpropanoids and polyketides	POS	164.1	C9H8O3	1.84	4596000	4065000	4064000	2737000	2683000	2890000	3137000	3295000	3361000
Com_489_neg	Ethylparaben	Benzene and substituted derivatives	NEG	166.17	C9H10O3	8.703	5071	3032	2067	8616	5162	7022	6326	7262	6357
Com_634_neg	Cinnamyl acetate	Benzene and substituted derivatives	NEG	176.21	C11H12O2	0.89	19560	14450	14160	36520	21320	21800	24340	15780	34560
Com_379_pos	trans-Anethole	Benzene and substituted derivatives	POS	148.2	C10H12O	15.13	94730	84540	97720	87860	77790	87690	143100	119700	108200
Com_466_pos	Benzophenone	Benzene and substituted derivatives	POS	182.22	C13H10O	11.2	891400	802600	761300	795300	934500	823400	660000	711300	762300
Com_106_pos	Benzamidine	Benzene and substituted derivatives	POS	120.152	C7H8N2	4.09	2115000	2073000	2089000	1010000	985900	946100	991900	988300	956900
Com_735_neg	3-O-Feruloylquinic acid	Alcohols and polyols	NEG	368.335	C17H20O9	5.55	10868	10183	9841	5962	4729	5930	5510	3890	7309
Com_204_pos	Tanshindiol C	Alcohols and polyols	POS	312.317	C18H16O5	8.564	4227	4196	5801	8650	9810	9298	9274	12343	8977
Com_222_pos	1-O-Feruloyl quinic acid	Alcohols and polyols	POS	368.1	C17H20O9	6.23	6074	8322	6533	4120	2699	3228	33864	31327	35379
Com_835_neg	2,6-Dimethyl-7-octene-2,3,6-triol	Alcohols and polyols	NEG	188.141	C10H20O3	7.31	146500	116300	120200	135600	126600	136400	94500	98810	119000
Com_490_neg	Inositol	Alcohols and polyols	NEG	180.16	C6H12O6	0.85	1047000	946800	1059000	1778000	1785000	1790000	2929000	2844000	2592000
Com_392_pos	Spermine	Polyamine	POS	202.34	C10H26N4	0.71	21160	14300	24270	20870	9537	9465	13270	19290	8225
Com_410_pos	1,5-Diaminopentane	Polyamine	POS	102.116	C5H14N2	0.83	112600	89210	110800	95230	114700	99780	104500	112900	100600
Com_411_pos	Putrescine	Polyamine	POS	88.1	C4H12N2	0.68	737400	752600	742800	804600	825700	769100	1049000	972100	992200
Com_8_pos	Bornyl acetate	Phenols And Its Derivatives	POS	196.29	C12H20O2	9.209	24150	34350	25020	39850	28540	21800	6771	8639	2482
Com_209_pos	(+)-syringaresinol	Phenols And Its Derivatives	POS	418.443	C22H26O8	13.79	6612	9420	6490	1933	1086	1505	2715	2807	3096
Com_366_pos	N-Sinapoyl agmatine	Phenols And Its Derivatives	POS	336.3	C16H24N4O4	12.67	9623	4156	4178	10900	5703	8570	9851	10360	5363
Com_775_neg	Coniferylaldehyde	Phenols And Its Derivatives	NEG	178.063	C10H10O3	7.29	14030	12150	12480	8214	11160	10727	6644	4065	5453
Com_493_neg	Isovanillin	Phenols And Its Derivatives	NEG	152.15	C8H8O3	7.676	22940	17310	21570	8614	8598	7977	7430	3082	5991
Com_549_neg	beta-D-glucopyranosyl-caffeic acid	Phenols And Its Derivatives	NEG	344.31	C15H20O9	5.29	76316	80792	78708	29796	31943	27957	13070	11560	13030
Com_341_pos	N-Sinapoylagmatine	Phenols And Its Derivatives	POS	336.39	C16H24N4O4	12.6	9409	12600	10560	8499	10520	5158	7037	12050	15350
Com_337_pos	N-Feruloylagmatine	Phenols And Its Derivatives	POS	305.35	C15H21N4O3	1.06	274500	71370	199700	469100	684500	409800	27560	53830	21660
Com_474_neg	Resveratrol	Phenols And Its Derivatives	NEG	228.24	C14H12O3	7.64	10886	8450	11939	13596	12237	11195	25400	22780	23050
Com_277_pos	(S)-Zearalanone	Phenols And Its Derivatives	POS	320.38	C18H24O5	12.17	23081	23035	22572	39310	12070	22320	14950	19900	26890
Com_180_pos	Deoxyarbutin	Phenols And Its Derivatives	POS	194.23	C11H14O3	1.23	110100	55100	97170	125700	144500	63820	42150	32090	28760
Com_483_neg	Orcinol glucoside	Phenols And Its Derivatives	NEG	286.28	C13H18O7	9.914	43720	47630	60810	34130	44710	46260	42420	38720	47030
Com_442_pos	Salicylamide	Phenols And Its Derivatives	POS	137.048	C7H7NO2	0.92	163300	206600	193000	115200	93670	113000	85860	89680	79550
Com_232_pos	p-coumaroyl-cinnamoyl-caffeoyl spermidine	Phenols And Its Derivatives	POS	583.67	C34H37N3O6	4.95	215000	231000	198800	447100	450500	462000	86580	101300	97860
Com_543_neg	1-O-b-D-glucopyranosyl sinapate	Phenols And Its Derivatives	NEG	386.351	C17H22O10	5.88	85160	40280	67370	68980	104600	73450	136300	123000	115600
Com_338_pos	N-Feruloylcadaverine	Phenols And Its Derivatives	POS	278.351	C15H22N2O3	12.68	105300	98650	102300	100800	107700	118500	141600	158400	144900
Com_642_neg	4-Ethylphenol	Phenols And Its Derivatives	NEG	122.16	C8H10O	7.42	273500	248500	191300	195400	274700	190400	292400	230000	229500
Com_552_neg	Riboflavin-5'-monophosphate	Phenols And Its Derivatives	NEG	456.344	C17H21N4O9P	0.91	546800	505900	549100	278500	264400	273100	701600	779500	630900
Com_652_neg	2'-Hydroxyacetophenone	Phenols And Its Derivatives	NEG	136.148	C8H8O2	18.287	594600	601400	395300	579600	668000	584700	684400	683000	735200
Com_184_pos	TBHQ	Phenols And Its Derivatives	POS	166.22	C10H14O2	11.73	845200	847500	877400	920000	823800	851600	748100	762800	737100
Com_188_pos	6-Paradol	Phenols And Its Derivatives	POS	278.39	C17H26O3	12.85	639900	654500	650000	737000	695500	690900	924200	931300	955200
Com_447_pos	N-Feruloyl-3-methoxytyramine	Phenols And Its Derivatives	POS	343.142	C19H21NO5	5.72	11700	9583	5193	10230	7341	10920	1344000	1258000	1261000
Com_418_pos	4-Hydroxymandelonitrile	Phenols And Its Derivatives	POS	149.048	C8H7NO2	1.44	4252000	4085000	2797000	2262000	3326000	3424000	2474000	2161000	3378000
Com_107_pos	4-Acetamidophenol	Phenols And Its Derivatives	POS	151.163	C8H9NO2	2.76	4841000	4686000	4730000	8606000	8501000	8066000	8281000	9274000	9512000
Com_403_pos	N-Caffeoylputrescine	Phenolic acids	POS	250.29	C13H18N2O3	4.57	3012	2268	4572	1738	6690	14340	10250	13020	9143
Com_825_neg	2-O-Caffeoylmalic acid	Phenolic acids	NEG	296.23	C13H12O8	0.69	17740	10540	16680	22700	18190	15690	7895	11660	11200
Com_235_pos	N-p-Coumaroylputrescine	Phenolic acids	POS	234.1	C13H18N2O2	4.62	16210	17310	10130	15690	14450	15680	21090	28080	12300
Com_236_pos	N-p-Coumaroyl agmatine	Phenolic acids	POS	276.1	C14H20N4O2	13.08	32010	42830	31960	4897	3731	7803	23510	19880	17100
Com_764_neg	p-Coumaric acid 4-O-hexoside	Phenolic acids	NEG	326.303	C15H18O8	5.54	7134	8314	6918	3841	4384	4635	23370	16210	20370
Com_806_neg	6'-O-Feruloyl-D-sucrose	Phenolic acids	NEG	518.5	C22H30O14	0.69	102300	71880	87090	235600	232000	231800	17790	27300	30180
Com_805_neg	p-Coumaric acid-4-O-glucoside	Phenolic acids	NEG	326.1	C15H18O8	5.55	11300	9778	5019	9252	5757	4497	30150	43630	33760
Com_340_pos	N-p-Cinnamoylagmatine	Phenolic acids	POS	260.3	C14H20N4O	12.67	46290	42250	44260	49430	43830	38650	52060	56490	44970
Com_282_pos	Hydroxycinnamate	Phenolic acids	POS	164.158	C9H8O3	5.54	20627	21019	18824	25021	27706	26072	37700	37630	47840
Com_336_pos	N-Caffeoyl agmatine	Phenolic acids	POS	292.33	C14H20N4O3	12.38	58020	79030	47560	51223	56938	51740	18840	41370	52190
Com_233_pos	N'-p-Coumaroyl agmatine	Phenolic acids	POS	276.2	C14H20N4O2	13.08	148500	157200	181900	55720	60040	53250	97030	106200	86360
Com_228_pos	O-Feruloyl-4-hydroxylcoumarin	Phenolic acids	POS	338.1	C19H14O6	17.01	98680	99500	106100	116400	107700	114100	104400	100000	95660
Com_226_pos	N-Feruloylspermidine	Phenolic acids	POS	320.1	C17H26N3O3	17.03	116300	120900	143500	113300	111000	115800	101500	99850	106700
Com_231_pos	N-hexosyl-p-coumaroyl putrescine	Phenolic acids	POS	396.1	C19H28N2O7	17.63	35860	45590	46830	63850	56900	51150	108000	112800	111400
Com_771_neg	Caffeic acid-O-glucoside	Phenolic acids	NEG	342	C15H18O9	5.38	4758	5493	9343	30280	27180	30040	121600	130700	126300
Com_818_neg	Koaburaside	Phenolic acids	NEG	332.111	C14H20O9	4.68	13377	13273	12318	16950	15450	12880	128300	123600	132400
Com_671_neg	p-Hydroxy-cinnamic acid	Phenolic acids	NEG	164.16	C9H8O3	6.531	136700	137000	167400	108516	110508	112395	122400	122100	138500
Com_749_neg	3-Phenylpropanoic acid	Phenolic acids	NEG	150.174	C9H10O2	0.7	257100	255100	251600	283500	265900	225200	167800	168300	168500
Com_827_neg	2-Hydroxycinnamate	Phenolic acids	NEG	164.047	C9H8O3	6.48	153800	141200	186800	39350	34220	40690	200900	166400	187000
Com_492_neg	p-Coumaric Acid	Phenolic acids	NEG	164.16	C9H8O3	6.549	182800	170200	223300	42140	75280	33990	177500	189100	201400
Com_104_pos	Cinnamic Acid	Phenolic acids	POS	148.16	C9H8O2	0.87	145800	146400	138300	117400	136500	111000	329800	300900	324400
Com_239_pos	5-O-p-Coumaroyl shikimic acid	Phenolic acids	POS	320.1	C16H16O7	1	11580	2325	15320	28830	36190	27810	370900	461000	382000
Com_801_neg	Methyl salicylate-2-O-glucoside	Phenolic acids	NEG	314.1	C14H18O8	4.8	17730	18710	21510	109200	129300	121600	349500	378900	384100
Com_659_neg	Ferulate	Phenolic acids	NEG	194.18	C10H10O4	6.81	88640	74530	79960	100900	103700	113900	744700	759400	815800
Com_477_neg	Shikimic Acid	Phenolic acids	NEG	174.15	C7H10O5	1.038	93280	106000	98590	111200	147200	161600	815700	786400	920600
Com_487_neg	Protocatechuic acid	Phenolic acids	NEG	154.12	C7H6O4	4.571	123600	116300	122000	677900	692800	655300	2306000	2403000	2333000
Com_813_neg	1-O-Gentisoyl-D-glucoside	Phenolic acids	NEG	316.079	C13H16O9	4.56	128800	130100	158900	1604000	1631000	1671000	10740000	10830000	10850000
Com_519_neg	Cytosine	Nucleotide And Its Derivates	NEG	111.1	C4H5N3O	0.875	20070	11240	15330	7182	6820	6094	5065	2487	2830
Com_389_pos	Guanosine 3',5'-Cyclic Monophosphate	Nucleotide And Its Derivates	POS	345.205	C10H12N5O7P	0.71	8627	8936	8010	6378	12600	5247	3403	5999	3539
Com_171_pos	2'-Deoxyguanosine-5'-monophosphate	Nucleotide And Its Derivates	POS	347.221	C10H14N5O7P	1.66	17750	7729	10130	7340	19880	14380	7139	8230	6350
Com_352_pos	Thymine	Nucleotide And Its Derivates	POS	126.113	C5H6N2O2	2.5	7613	9371	8359	9140	8600	8252	6311	8075	6607
Com_569_neg	dATP	Nucleotide And Its Derivates	NEG	491.001	C10H16N5O12P3	0.73	16220	11020	9138	16990	12290	17050	6683	8320	7192
Com_174_pos	dCMP	Nucleotide And Its Derivates	POS	307.197	C9H14N3O7P	1.06	23120	22210	25130	22410	15640	17570	5516	5568	8256
Com_602_neg	Cytidine 5'-diphosphate	Nucleotide And Its Derivates	NEG	403.176	C9H15N3O11P2	0.99	6293	8607	10010	43660	39650	42670	16720	13200	10860
Com_847_neg	4-amino-1-[4-hydroxy-5-(hydroxymethyl)-3-methoxy-2-oxolanyl]-2-pyrimidinone	Nucleotide And Its Derivates	NEG	257.246	C10H15N3O5	1.01	8557	6796	6936	6062	7328	6710	7727	15710	12090
Com_704_neg	Deoxycytidine	Nucleotide And Its Derivates	NEG	227.091	C9H13N3O4	1.81	14500	14970	9493	5654	8996	4350	8484	5846	12150
Com_518_neg	Thymidine	Nucleotide And Its Derivates	NEG	242.23	C10H14N2O5	4.289	234600	229500	241100	63830	72380	67730	15450	14250	14660
Com_175_pos	Thiamine phosphate	Nucleotide And Its Derivates	POS	345.33	C12H18N4O4PS	0.84	13289	12107	10588	4297	5092	2706	19420	31410	15740
Com_173_pos	dAMP	Nucleotide And Its Derivates	POS	331.222	C10H14N5O6P	1.47	22995	20722	22662	24370	28085	28059	30851	32223	24045
Com_601_neg	Thymidine 5'-diphosphate	Nucleotide And Its Derivates	NEG	402.19	C10H16N2O11P2	0.69	46910	42590	34770	34120	37990	35150	26040	22070	25890
Com_281_pos	2'-Deoxycytidine	Nucleotide And Its Derivates	POS	227.217	C9H13N3O4	1.18	392500	346400	441300	130000	120100	125400	27670	20920	28310
Com_846_neg	5'-Guanylic acid	Nucleotide And Its Derivates	NEG	363.221	C10H14N5O8P	1.56	21030	30260	25580	23337	23766	27901	40250	25310	35330
Com_456_pos	N6-Methyl-2'-deoxyadenosine	Nucleotide And Its Derivates	POS	265.27	C11H15N5O3	4.43	111500	103700	125500	36700	41340	25970	34483	39060	38475
Com_733_neg	2-Deoxyribose 1-Phosphate	Nucleotide And Its Derivates	NEG	214.11	C5H11O7P	1.01	26590	43630	39500	22540	34280	21390	45750	50960	40700
Com_457_pos	N6,N6-Dimethyladenosine	Nucleotide And Its Derivates	POS	295.29	C12H17N5O4	5.03	190300	192100	202000	67530	85560	76920	34360	37420	41490
Com_556_neg	GTP	Nucleotide And Its Derivates	NEG	523.18	C10H16N5O14P3	0.9	38520	33040	42450	45330	47280	49160	46830	35300	42700
Com_48_pos	5-Methylcytosine	Nucleotide And Its Derivates	POS	125.13	C5H7N3O	0.991	359500	312900	299600	108900	101300	118000	49000	45910	43160
Com_405_pos	Nicotinic acid adenine dinucleotide	Nucleotide And Its Derivates	POS	663.2	C21H28N7O14P2	1.04	7242	7241	12820	7236	6687	22820	37280	36230	45630
Com_545_neg	Guanosine 5'-diphosphate	Nucleotide And Its Derivates	NEG	443.201	C10H15N5O11P2	1.08	64260	52850	61400	52850	52640	52930	31550	30110	45980
Com_606_neg	Orotidine	Nucleotide And Its Derivates	NEG	288.211	C10H12N2O8	1	24420	21220	24760	23730	32250	29310	34290	36720	47130
Com_387_pos	5-Methyluridine	Nucleotide And Its Derivates	POS	258.228	C10H14N2O6	1.02	67420	67120	66890	91160	80200	72890	51130	83520	49900
Com_455_pos	1-Methylinosine	Nucleotide And Its Derivates	POS	282.253	C11H14N4O5	4.25	49860	49170	61040	59810	75730	61770	64010	46540	56920
Com_607_neg	dADP	Nucleotide And Its Derivates	NEG	411.202	C10H15N5O9P2	0.75	52380	71590	59530	40850	58730	72770	49240	57970	61000
Com_661_neg	Cytidylic acid	Nucleotide And Its Derivates	NEG	323.2	C9H14N3O8P	0.97	96200	107600	104600	86000	119900	122000	97080	67530	63240
Com_511_neg	5'-Adenylic acid	Nucleotide And Its Derivates	NEG	347.221	C10H14N5O7P	1.036	7529	12220	9355	16260	11310	22980	39830	85330	67380
Com_855_neg	2'-O-Methyluridine	Nucleotide And Its Derivates	NEG	258.23	C10H14N2O6	4.07	141900	147800	148000	55680	57960	61060	82890	75780	80020
Com_541_neg	Flavin Adenine Dinucleotide	Nucleotide And Its Derivates	NEG	785.55	C27H33N9O15P2	5.16	33110	30900	31670	31160	30610	31310	110700	104800	83000
Com_753_neg	Kinetin 9-riboside	Nucleotide And Its Derivates	NEG	347.326	C15H17N5O5	1.03	23689	24090	24745	7431	15980	8296	84220	127700	93350
Com_153_pos	Adenosine 5'-Diphosphate	Nucleotide And Its Derivates	POS	427.201	C10H15N5O10P2	1.05	13660	17290	14420	12300	45550	20400	101600	78910	97840
Com_68_pos	alpha-Nicotinamide adenine dinucleotide	Nucleotide And Its Derivates	POS	663.425	C21H27N7O14P2	1.04	20520	18520	22190	27370	20950	16390	99500	98780	98800
Com_308_pos	Inosine-5'-monophosphate	Nucleotide And Its Derivates	POS	348.206	C10H13N4O8P	1.05	26658	27688	27123	12910	18550	6735	91330	88910	100600
Com_468_pos	2'-O-Methylguanosine	Nucleotide And Its Derivates	POS	297.27	C11H15N5O5	4.26	208500	184800	207200	72840	68630	65350	129500	118900	102100
Com_751_neg	Inosine diphosphate	Nucleotide And Its Derivates	NEG	522.149	C10H14N4O11P2	0.98	17730	44570	42990	28770	67710	73070	73070	51680	102200
Com_616_neg	Uridine 5'-Diphospho-N-Acetylgalactosamine	Nucleotide And Its Derivates	NEG	607.354	C17H27N3O17P2	1	12740	13960	13080	93680	91550	72420	97260	115400	105400
Com_576_neg	deoxyribose-phosphate	Nucleotide And Its Derivates	NEG	226.08	C5H7O8P	0.97	24290	28900	30220	31880	19190	26240	99120	102600	118900
Com_22_pos	5-Methylcytidine	Nucleotide And Its Derivates	POS	257.24	C10H15N3O5	1.036	287400	318400	328100	321200	268400	286900	151700	133600	134700
Com_817_neg	UDP-D-xylose	Nucleotide And Its Derivates	NEG	536.044	C14H22N2O16P2	0.9	53440	54030	58870	117100	106700	101100	154500	175700	137000
Com_351_pos	Threonyl carbamoyl adenosine	Nucleotide And Its Derivates	POS	412.35	C15H20N6O8	5.08	49340	41310	56270	85110	84920	83600	117700	121000	138800
Com_426_pos	5-Aminoimidazole ribonucleotide	Nucleotide And Its Derivates	POS	295.056	C8H14N3O7P	0.87	74990	75450	83530	188100	132100	244100	167500	169000	188900
Com_693_neg	UDP-D-glucose	Nucleotide And Its Derivates	NEG	566.1	C15H24N2O17P2	0.95	93990	77880	92980	50140	70720	61200	193400	211800	197000
Com_265_pos	Guanosine monophosphate	Nucleotide And Its Derivates	POS	363.058	C10H14N5O8P	1.01	30550	26380	21570	62680	95660	59060	261500	193000	267400
Com_617_neg	UDP-galactose	Nucleotide And Its Derivates	NEG	566.3	C15H24N2O17P2	0.92	135400	121400	137000	91780	107100	98580	302700	311900	344800
Com_615_neg	UDP	Nucleotide And Its Derivates	NEG	404.16	C9H14N2O12P2	0.7	826100	775700	783300	1752000	1825000	1972000	278000	303400	346100
Com_117_pos	S-Adenosyl-methionine	Nucleotide And Its Derivates	POS	570.639	C22H30N6O8S2	0.84	1102000	992100	1009000	828800	864100	713300	586100	592400	502700
Com_480_neg	Guanosine	Nucleotide And Its Derivates	NEG	283.24	C10H13N5O5	2.772	207200	208700	200300	694700	512300	680300	824000	829500	826700
Com_570_neg	2-deoxyglucose-6-phosphate	Nucleotide And Its Derivates	NEG	244.136	C6H13O8P	0.98	378500	440200	892300	504000	746300	821400	3308000	2327000	934700
Com_630_neg	Vidarabine	Nucleotide And Its Derivates	NEG	267.241	C10H13N5O4	2.13	1911000	1970000	1867000	1990000	1953000	1972000	991200	999800	1028000
Com_772_neg	Cyclic AMP	Nucleotide And Its Derivates	NEG	329.206	C10H12N5O6P	1.75	1327000	1178000	1254000	958400	958000	1007000	1172000	1113000	1185000
Com_110_pos	5'-Deoxy-5'-(Methylthio)Adenosine	Nucleotide And Its Derivates	POS	297.333	C11H15N5O3S	4.91	1086000	1050000	1078000	1058000	1031000	997400	1203000	1261000	1189000
Com_326_pos	N-(9H-Purin-6-ylcarbamoyl)threonine	Nucleotide And Its Derivates	POS	280.24	C10H12N6O4	14.46	1284000	1240000	1193000	1344000	1276000	1245000	1397000	1403000	1314000
Com_512_neg	Uridine 5'-monophosphate	Nucleotide And Its Derivates	NEG	324.18	C9H13N2O9P	1.037	564100	601000	512700	737600	614200	756600	1267000	2199000	1325000
Com_115_pos	S-Methyl-5'-thioadenosine	Nucleotide And Its Derivates	POS	297.333	C11H15N5O3S	4.94	1235000	1258000	1143000	1234000	1228000	1180000	1439000	1418000	1409000
Com_27_pos	Xanthosine	Nucleotide And Its Derivates	POS	284.225	C10H12N4O6	3.928	92240	79710	83090	195800	223100	200200	1611000	1615000	1515000
Com_41_pos	beta-Nicotinamide Mononucleotide	Nucleotide And Its Derivates	POS	334.219	C11H15N2O8P	0.993	32850	24260	20350	458100	359900	376700	1830000	1937000	1736000
Com_431_pos	N6-(2-Hydroxyethyl)adenosine	Nucleotide And Its Derivates	POS	311.123	C12H17N5O5	4.7	1970000	1876000	2057000	2100000	2210000	2054000	2443000	2396000	2543000
Com_158_pos	2-(Dimethylamino)Guanosine	Nucleotide And Its Derivates	POS	311.294	C12H17N5O5	4.57	1988000	1935000	2143000	2303000	2259000	2124000	2481000	2612000	2631000
Com_98_pos	Hypoxanthine-9-beta-D-Arabinofuranoside	Nucleotide And Its Derivates	POS	268.226	C10H12N4O5	2.58	6283000	6136000	6428000	6348000	6122000	6038000	2709000	2943000	2940000
Com_770_neg	Pseudouridine	Nucleotide And Its Derivates	NEG	244.07	C9H12N2O6	1.87	1562000	1795000	1828000	1172000	1123000	1783000	2160000	2196000	3091000
Com_610_neg	dUMP	Nucleotide And Its Derivates	NEG	308.182	C9H13N2O8P	0.92	246400	267300	243900	340500	388900	378800	3413000	3265000	3315000
Com_283_pos	2-Methyladenosine	Nucleotide And Its Derivates	POS	281.268	C11H15N5O4	1.05	6175000	5672000	5942000	5145000	5925000	5647000	4240000	4059000	4607000
Com_3_pos	Cytidine	Nucleotide And Its Derivates	POS	243.22	C9H13N3O5	1.029	19370000	22030000	19460000	16140000	17320000	14310000	6289000	6209000	5930000
Com_2_pos	Uridine	Nucleotide And Its Derivates	POS	244.2	C9H12N2O6	1.86	4902000	5273000	5104000	5614000	5889000	5420000	8009000	9021000	8726000
Com_1_pos	Adenosine	Nucleotide And Its Derivates	POS	267.24	C10H13N5O4	2.762	92440000	90730000	92070000	91560000	90500000	88740000	40760000	45490000	43950000
Com_369_pos	C-hexosyl-apigenin-O-hexosyl-O-pentoside	Flavonoids	POS	726.642	C32H38O19	0.65	26650	27200	21020	13280	18100	10810	2551	2559	4320
Com_674_neg	Quercetin	Flavonoids	NEG	302.236	C15H10O7	8.96	5928	5765	3834	6857	8112	7514	2904	3744	4371
Com_675_neg	Rutin	Flavonoids	NEG	610.518	C27H30O16	6.451	48047	43910	46717	88501	87168	84701	6671	7925	5008
Com_334_pos	Naringenin-C-hexoside	Flavonoids	POS	434.4	C21H22O10	6.47	9647	7645	5904	14460	10090	6620	7547	8841	6121
Com_672_neg	Chrysin	Flavonoids	NEG	254.24	C15H10O4	1.284	3133	3854	2681	2549	2789	3171	4419	3901	6590
Com_484_neg	Isoquercitrin	Flavonoids	NEG	464.38	C21H20O12	6.596	16540	18923	19341	12076	13449	12597	5619	6916	7717
Com_722_neg	Quercetin-3'-O-glucoside	Flavonoids	NEG	464.382	C21H20O12	6.53	11676	12071	13216	6365	7768	6839	6371	3385	8941
Com_755_neg	Kuwanon A	Flavonoids	NEG	420.454	C25H24O6	0.7	6842	4954	6238	5750	7346	8678	10329	10993	9885
Com_800_neg	Butein	Flavonoids	NEG	272.069	C15H12O5	0.95	19490	15870	17190	5096	7166	3860	10687	8563	10185
Com_496_neg	Hyperoside	Flavonoids	NEG	464.38	C21H20O12	6.554	15014	17059	17576	11073	12111	11461	8035	7560	10280
Com_547_neg	Sakuranetin	Flavonoids	NEG	286.279	C16H14O5	1.01	18940	24630	23850	16560	18230	26260	17210	13710	11740
Com_292_pos	Apigenin-C-pentoside	Flavonoids	POS	402.35	C20H18O9	0.73	9226	11230	13170	7083	19950	6448	13880	17369	12115
Com_371_pos	Tricin O-glycerol	Flavonoids	POS	404.37	C20H20O9	14.58	27330	22300	25450	15190	12710	9696	13630	13320	13200
Com_654_neg	Eriodictyol	Flavonoids	NEG	288.252	C15H12O6	7.999	16540	18923	19341	11105	12685	11914	15270	13070	15150
Com_318_pos	methylApigenin-C-hexoside	Flavonoids	POS	446.404	C22H22O10	0.73	13770	17980	15360	21220	18300	22010	19580	20906	18367
Com_719_neg	Quercetin-3-O-sophoroside	Flavonoids	NEG	626.524	C27H30O17	6.13	24135	28435	28235	13130	14831	14183	16580	25980	22280
Com_723_neg	Isomucronulatol-7-O-glucoside	Flavonoids	NEG	464.469	C23H28O10	6.53	21236	28631	28010	14572	15913	14102	23970	21320	22780
Com_309_pos	Irisolidone-7-O-beta-d-glucoside	Flavonoids	POS	476.43	C23H24O11	0.97	40690	30720	11260	36530	38070	19370	28560	47540	23540
Com_507_neg	Trilobatin	Flavonoids	NEG	436.409	C21H24O10	7.523	9636	8018	9285	7993	8454	8622	22850	22210	24050
Com_726_neg	Ophiopogonanone C	Flavonoids	NEG	356.332	C19H16O7	5.38	18982	21645	20052	9145	9991	9951	17830	21310	24570
Com_677_neg	Procyanidin B3	Flavonoids	NEG	578.142	C30H26O12	5.15	6862	11261	11061	13464	13983	13854	28070	22430	25080
Com_4_pos	Phloretin	Flavonoids	POS	274.27	C15H14O5	8.598	15666	15435	15878	14468	13616	16065	13150	22790	28120
Com_779_neg	8-Gingerol	Flavonoids	NEG	868.702	C43H32O20	1.13	57780	49620	62620	48310	44350	35350	20740	30030	31270
Com_714_neg	Butin	Flavonoids	NEG	272.069	C15H12O5	8.61	89920	85830	84150	8061	8744	12270	40980	39860	32940
Com_238_pos	Chrysoeriol-6-C-hexoside-8-C-hexoside-O-hexoside	Flavonoids	POS	786.1	C34H42O21	0.95	3778	8799	6855	15480	12620	18170	38020	32590	33260
Com_777_neg	Spiraeoside	Flavonoids	NEG	464.096	C21H20O12	6.59	17705	19666	20890	23470	24586	20360	28470	31620	33600
Com_335_pos	Naringenin	Flavonoids	POS	272.253	C15H12O5	8.64	34250	51590	41190	51291	60447	55820	24560	33200	34200
Com_729_neg	Procyanidin B2	Flavonoids	NEG	578.529	C30H26O12	5.16	7201	11876	11254	13193	13694	13207	42600	42450	38060
Com_476_neg	Myricitrin	Flavonoids	NEG	464.38	C21H20O12	6.547	25326	27282	25504	4589	6378	1568	37460	33630	38500
Com_565_neg	3-Hydroxy-glabrol	Flavonoids	NEG	408.5	C25H28O5	4.82	49970	54830	53830	22310	31560	24850	48760	41850	39960
Com_353_pos	Tricin-5-O-hexoside	Flavonoids	POS	492.43	C23H24O12	7.19	15980	17960	14650	33378	29732	32784	52352	55229	51151
Com_653_neg	Naringenin chalcone	Flavonoids	NEG	272.253	C15H12O5	8.518	142500	145800	120600	12290	12130	12660	61980	63480	57770
Com_237_pos	Syringetin-3-O-hexoside	Flavonoids	POS	508.1	C23H24O13	0.98	139200	60240	90440	115300	176700	88990	73350	71200	61620
Com_370_pos	8-C-hexosyl-chrysoeriol-O-hexoside	Flavonoids	POS	624.552	C28H32O16	0.92	37230	39790	36950	65160	54530	59930	71620	102700	67490
Com_368_pos	Syringetin-7-O-hexoside	Flavonoids	POS	508.1	C23H24O13	0.97	138500	77410	115700	185800	209900	157100	71300	82130	68390
Com_367_pos	Syringetin-5-O-hexoside	Flavonoids	POS	508.1	C23H24O13	0.97	152100	116800	118900	238800	249300	170900	88070	125400	75220
Com_312_pos	Limocitrin-O-hexoside	Flavonoids	POS	508.43	C23H24O13	0.97	190600	94660	144200	201000	233700	183200	105000	87860	104900
Com_676_neg	Taxifolin	Flavonoids	NEG	304.25	C15H12O7	6.885	32272	26303	32172	28118	29944	30021	101800	119500	117900
Com_321_pos	methylChrysoeriol-5-O-hexoside	Flavonoids	POS	476.43	C23H24O11	0.97	126400	113600	126300	180700	206000	165500	126900	140000	124400
Com_317_pos	Luteolin C-feruloylhexoside	Flavonoids	POS	624.555	C31H28O14	7.9	68741	72844	68322	131657	131561	122264	151600	168700	157200
Com_99_pos	Hesperetin-5-O-glucoside	Flavonoids	POS	464.419	C22H24O11	6.59	70934	72498	73177	20330	27700	15460	248100	241100	280300
Com_348_pos	Selgin-5-O-hexoside	Flavonoids	POS	478.4	C22H22O12	0.94	270500	241600	246200	227800	252400	228600	274900	193700	290500
Com_712_neg	Afzelechin	Flavonoids	NEG	274.084	C15H14O5	0.68	567400	496800	515200	569100	592500	586600	274400	269600	300300
Com_324_pos	methylQuercetin-O-hexoside	Flavonoids	POS	478.409	C22H22O12	0.98	413400	301000	279800	375600	415100	372000	294400	222300	339800
Com_346_pos	Quercetin-5-O-hexoside	Flavonoids	POS	464.376	C21H20O12	6.52	86308	86354	92087	21800	18810	8587	340000	289700	352700
Com_429_pos	Isohyperoside	Flavonoids	POS	464.095	C21H20O12	5.91	87872	87107	80596	15410	19050	13430	446600	430100	427900
Com_413_pos	Petunidin-3-O-glucoside	Flavonoids	POS	479	C22H23O12	0.98	786600	588700	756400	723700	714900	749100	668300	623200	675000
Com_365_pos	Selgin-O-hexosyl-O-hexoside	Flavonoids	POS	640.552	C28H32O17	0.97	187700	187000	225400	372400	412100	407300	613600	683900	701800
Com_443_pos	Luteolin-4'-O-glucoside	Flavonoids	POS	448.4	C21H20O11	6.8	299738	304756	304456	41590	43940	57760	480400	498400	1011000
Com_758_neg	Methylophiopogonanone A	Flavonoids	NEG	342.343	C19H18O6	0.78	164000	157400	183800	213300	194200	189900	1265000	1237000	1194000
Com_297_pos	C-pentosyl-apigenin O-feruloylhexoside	Flavonoids	POS	740.66	C36H36O17	7.26	568469	553045	539063	643213	640234	593132	1338000	1579000	1485000
Com_700_neg	3,7-Di-O-methylquercetin	Flavonoids	NEG	330.1	C17H14O7	9.19	35480000	35460000	36330000	30540000	31560000	31820000	16300000	16820000	17060000
Com_176_pos	Ammothamnine	Alkaloids and derivatives	POS	264.36	C15H24N2O2	4.64	9013	7095	8132	9146	8164	9718	15320	8703	2286
Com_306_pos	Hydroxytomatidine	Alkaloids and derivatives	POS	431.65	C27H45NO3	0.99	21800	16310	20030	15050	14560	23580	11404	11437	10532
Com_383_pos	Protostemonine	Alkaloids and derivatives	POS	417.495	C25H31NO6	0.65	20000	10250	5651	6682	10770	7682	18725	17662	16403
Com_7_pos	Leonurine	Alkaloids and derivatives	POS	311.33	C14H21N3O5	10.915	33830	40840	37790	29020	29230	32670	15000	26160	21980
Com_194_pos	Tabersonine	Alkaloids and derivatives	POS	336.427	C21H24N2O2	7.828	12875	10721	11625	12320	13810	5354	23370	17550	22330
Com_406_pos	Isoquinoline	Alkaloids and derivatives	POS	129.1	C9H7N	4.87	50260	57570	55000	28330	28330	32280	41710	42390	26640
Com_216_pos	lupinine	Alkaloids and derivatives	POS	169.267	C10H19NO	1.54	45980	24530	38480	32050	46830	28090	20670	34950	29590
Com_473_pos	Riddelliine N-oxide	Alkaloids and derivatives	POS	365.38	C18H23NO7	5.28	93900	116800	129000	27810	29860	27920	57692	62047	60394
Com_185_pos	7-Ethylcamptothecin	Alkaloids and derivatives	POS	376.41	C22H20N2O4	9.44	206900	168700	208000	282070	290760	280670	172900	369600	116200
Com_619_neg	Ligustrazine	Alkaloids and derivatives	NEG	136.197	C8H12N2	0.88	54380	43960	78090	100783	103137	102674	110500	122500	154000
Com_66_pos	beta-Nicotyrine	Alkaloids and derivatives	POS	158.2	C10H10N2	4.91	497400	472700	515900	220100	189200	229300	344600	316000	343000
Com_215_pos	vasicine	Alkaloids and derivatives	POS	188.229	C11H12N2O	4.86	716000	689400	737300	278000	295000	279500	511100	508700	545700
Com_421_pos	6-Deoxyfagomine	Alkaloids and derivatives	POS	131.095	C6H13NO2	2.06	1316000	1299000	1294000	976700	928900	876600	832900	796600	834100
Com_440_pos	Beta 2-Solanine	Alkaloids and derivatives	POS	721.44	C39H63NO11	13.8	357100	354000	440700	377800	440200	431300	2042000	1132000	1345000
Com_432_pos	Gamma-Solanine	Alkaloids and derivatives	POS	559.387	C33H53NO6	15.65	1911000	1936000	1698000	1736000	1796000	1708000	1617000	1363000	1619000
Com_385_pos	Betaine	Alkaloids and derivatives	POS	117.15	C5H11NO2	0.907	1345000	1203000	1584000	1065000	968600	1209000	2168000	1877000	2047000
Com_179_pos	Trigonelline	Alkaloids and derivatives	POS	137.136	C7H7NO2	1	8178000	8280000	8767000	4614000	4621000	4063000	3125000	3433000	3105000
Com_509_neg	Isoguanosine	Alkaloids and derivatives	NEG	283.241	C10H13N5O5	2.324	559500	1866000	490800	2357000	1348000	2200000	4663714	4661857	4689428
Com_558_neg	6-Sialyllactose	Carbohydrates And Its Derivatives	NEG	633.551	C23H39NO19	0.73	28290	20710	32550	38960	34600	41480	10990	11760	5571
Com_479_neg	Salidroside	Carbohydrates And Its Derivatives	NEG	300.304	C14H20O7	5.089	12040	8914	10564	6142	7193	6389	8136	6696	5872
Com_325_pos	Muramic acid	Carbohydrates And Its Derivatives	POS	251.234	C9H17NO7	13.38	12680	7458	31500	15360	28960	19140	17960	29030	9998
Com_32_pos	N-Acetylneuraminic acid	Carbohydrates And Its Derivatives	POS	309.273	C11H19NO9	0.988	6658	13700	5478	4800	4762	4071	4457	5009	10410
Com_343_pos	2-Phenylethyl glucosinolate	Carbohydrates And Its Derivatives	POS	423.459	C15H21NO9S2	5.41	40890	37840	37250	12070	9291	6826	11385	16345	10832
Com_344_pos	Picramnioside F	Carbohydrates And Its Derivatives	POS	670.614	C33H34O15	0.97	14340	11880	12020	24770	36870	7108	38030	11710	11140
Com_626_neg	alpha-Arbutin	Carbohydrates And Its Derivatives	NEG	272.25	C12H16O7	2.33	4077	3908	3512	6948	6564	6266	7740	8059	11340
Com_264_pos	DL-threitol	Carbohydrates And Its Derivatives	POS	122.058	C4H10O4	0.67	21080	9778	22880	36020	16530	13430	10950	21190	14020
Com_525_neg	L-Arabinitol	Carbohydrates And Its Derivatives	NEG	152.15	C5H12O5	0.925	3954	5526	4231	9609	7755	9376	15020	13700	14860
Com_696_neg	Quinic acid-O-di-glucuronic acid	Carbohydrates And Its Derivatives	NEG	544.1	C19H28O18	1.41	11300	14460	11520	12300	4875	13650	14783	15998	15421
Com_504_neg	N-Acetylglucosamine	Carbohydrates And Its Derivatives	NEG	221.21	C8H15NO6	0.984	9452	12829	11148	3963	3027	4356	23860	27710	17920
Com_609_neg	2-Deoxyribose 5-phosphate	Carbohydrates And Its Derivatives	NEG	214.1	C5H11O7P	0.82	17870	24790	20930	21870	16830	23890	31350	32070	19500
Com_214_pos	Prim-O-glucosylcimifugin	Carbohydrates And Its Derivatives	POS	468.457	C22H28O11	6.25	19283	17781	19330	4326	8196	13590	23500	19660	22740
Com_683_neg	D(+)-Melezitose O-rhamnoside	Carbohydrates And Its Derivatives	NEG	650.1	C24H42O20	1.05	20450	27910	31560	33840	44320	38710	32560	22260	36190
Com_82_pos	Nicotinate ribonucleoside	Carbohydrates And Its Derivatives	POS	255.224	C11H13NO6	1.04	11570	5067	3108	22560	19220	15480	33540	54310	39300
Com_506_neg	Nystose	Carbohydrates And Its Derivatives	NEG	666.578	C24H42O21	1.03	3262	5206	4771	11300	11670	8679	52900	42450	40500
Com_620_neg	L-Rhamnose	Carbohydrates And Its Derivatives	NEG	164.16	C6H12O5	0.98	38130	34850	34590	41400	44770	41180	54320	56480	43070
Com_396_pos	6-Deoxy-D-glucose	Carbohydrates And Its Derivatives	POS	164.156	C6H12O5	0.95	60920	64610	103100	42020	54220	53480	44975	54393	46912
Com_631_neg	Stachyose	Carbohydrates And Its Derivatives	NEG	666.578	C24H42O21	0.93	6084	7475	3454	23000	20870	12310	49850	41590	52140
Com_815_neg	D-Arabinono-1,4-lactone	Carbohydrates And Its Derivatives	NEG	148.037	C5H8O5	1.48	74280	94260	70740	233900	184500	200700	46200	53050	57440
Com_731_neg	1,6-Anhydro-beta-D-Glucopyranose	Carbohydrates And Its Derivatives	NEG	162.141	C6H10O5	2.3	119500	116000	120500	62250	57880	63580	52860	53960	57860
Com_756_neg	Lobetyolin	Carbohydrates And Its Derivatives	NEG	396.431	C20H28O8	6.9	17586	18393	20431	17903	22104	20863	63930	55380	60110
Com_776_neg	L-Fucose	Carbohydrates And Its Derivatives	NEG	164.069	C6H12O5	0.95	55450	62370	47960	57820	66700	85150	74700	67310	66260
Com_404_pos	D-Threose	Carbohydrates And Its Derivatives	POS	120.042	C4H8O4	1.66	233300	229500	243000	226300	196500	185200	70167	78763	70374
Com_181_pos	Xylitol	Carbohydrates And Its Derivatives	POS	152.15	C5H12O5	1.14	1019000	760000	735400	189800	260800	221800	78315	88135	75772
Com_845_neg	meso-Tartaric acid	Carbohydrates And Its Derivatives	NEG	150.086	C4H6O6	0.95	21390	25680	21380	47870	44160	47620	89470	101400	84220
Com_454_pos	N,N'-diacetylchitobiose	Carbohydrates And Its Derivatives	POS	424.403	C16H28N2O11	0.96	59050	73660	59440	54610	60920	46270	73130	101900	89330
Com_521_neg	Lactobionic acid	Carbohydrates And Its Derivatives	NEG	358.3	C12H22O12	0.91	48630	63110	59210	28410	32290	20560	82020	86120	97620
Com_537_neg	L-Gulono-1,4-lactone	Carbohydrates And Its Derivatives	NEG	178.14	C6H10O6	0.948	77640	65810	75970	56140	63610	47090	109000	104200	100400
Com_754_neg	Kinsenoside	Carbohydrates And Its Derivatives	NEG	264.229	C10H16O8	3.93	21450	17700	17160	14500	13410	16640	100100	96980	111500
Com_491_neg	Gluconolactone	Carbohydrates And Its Derivatives	NEG	178.14	C6H10O6	1.02	76330	88100	66130	71330	81310	72150	109800	103600	112300
Com_276_pos	(-)-Norepinephrine N-hexoside	Carbohydrates And Its Derivatives	POS	331.32	C14H21NO8	1.05	62640	60280	59520	101700	71050	68300	93540	80840	113100
Com_641_neg	Maltotriose	Carbohydrates And Its Derivatives	NEG	504.44	C18H32O16	0.94	4780	12080	3474	34230	21470	22980	101500	122100	114400
Com_304_pos	D-Sorbitol	Carbohydrates And Its Derivatives	POS	182.172	C6H14O6	0.89	18720	19890	14220	115600	86970	98780	153100	139200	125700
Com_748_neg	D-Xylulose	Carbohydrates And Its Derivatives	NEG	150.13	C5H10O5	1.01	131200	134800	110800	157700	141500	147600	141200	150400	133000
Com_132_pos	Isomaltose	Carbohydrates And Its Derivatives	POS	342.297	C12H22O11	0.9	121600	127800	84720	130700	104000	155000	109700	168300	135300
Com_485_neg	Dulcitol	Carbohydrates And Its Derivatives	NEG	182.17	C6H14O6	0.897	21710	16280	19440	76190	71350	74420	122100	134600	140200
Com_853_neg	L-lyxose	Carbohydrates And Its Derivatives	NEG	150.13	C5H10O5	0.88	101000	133400	135700	144800	153800	157800	146100	144700	153700
Com_716_neg	D-Xylose	Carbohydrates And Its Derivatives	NEG	150.131	C5H10O5	1.01	117600	109500	122900	147200	147100	149800	167400	173900	176100
Com_598_neg	N-Acetyl-D-glucosamine 6-phosphate	Carbohydrates And Its Derivatives	NEG	301.188	C8H16NO9P	1.81	408400	465500	371500	147800	111400	139400	182400	215800	209500
Com_508_neg	Maltotetraose	Carbohydrates And Its Derivatives	NEG	666.578	C24H42O21	0.996	40630	29350	49910	76500	58360	89200	296600	257400	210600
Com_721_neg	Mannitol	Carbohydrates And Its Derivatives	NEG	182.173	C6H14O6	0.88	48630	28810	41740	148700	155800	149500	259700	269100	217500
Com_91_pos	Maltotriitol	Carbohydrates And Its Derivatives	POS	506.453	C18H34O16	1.07	45050	59200	50090	142500	196800	117000	208900	237700	223500
Com_420_pos	N-Acetyl-D-galactosamine	Carbohydrates And Its Derivatives	POS	221.09	C8H15NO6	1	55950	58260	50980	75750	56620	73680	222600	200000	250400
Com_644_neg	Arabinose	Carbohydrates And Its Derivatives	NEG	150.13	C5H10O5	0.9	161800	178700	172600	207100	198400	206400	222600	221300	261400
Com_494_neg	Raffinose	Carbohydrates And Its Derivatives	NEG	504.437	C18H32O16	1.009	18580	12110	6702	45710	47040	37140	279600	285000	292700
Com_339_pos	Nicotinic acid-hexoside	Carbohydrates And Its Derivatives	POS	285.2	C12H15NO7	0.97	7535	12690	8830	32740	24900	27770	247200	256300	293900
Com_539_neg	D-Galacturonic acid	Carbohydrates And Its Derivatives	NEG	194.139	C6H10O7	1.56	324500	331400	299600	757100	686700	758200	324465	315841	303492
Com_583_neg	Dihydroxyacetone phosphate	Carbohydrates And Its Derivatives	NEG	170.058	C3H7O6P	0.9	126900	91540	99310	98150	110500	95810	395700	374000	348900
Com_572_neg	5-Phosphoribosyl 1-pyrophosphate	Carbohydrates And Its Derivatives	NEG	390.07	C5H13O14P3	1.01	173500	196000	175500	155600	173000	177900	350700	416100	430900
Com_172_pos	2-Deoxy-D-galactose	Carbohydrates And Its Derivatives	POS	164.156	C6H12O5	0.69	828000	833900	875800	906100	810600	836600	415900	466900	450300
Com_560_neg	Trehalose-6-phosphate	Carbohydrates And Its Derivatives	NEG	422.276	C12H23O14P	0.96	150700	151000	143300	192400	233500	184400	452400	464900	459000
Com_669_neg	D-Ribose	Carbohydrates And Its Derivatives	NEG	150.13	C5H10O5	0.92	210000	224200	230500	280100	298900	256300	432600	442500	499500
Com_782_neg	phosphoribosyl pyrophosphate	Carbohydrates And Its Derivatives	NEG	390.07	C5H13O14P3	0.88	313900	361800	359800	315100	336500	162000	469800	498300	500500
Com_741_neg	Cellotriose	Carbohydrates And Its Derivatives	NEG	504.437	C18H32O16	1.02	50960	45700	30400	185800	173100	238300	674000	563300	540500
Com_824_neg	D-Galactaric acid	Carbohydrates And Its Derivatives	NEG	210.038	C6H10O8	0.87	401700	433000	399700	105100	125900	118800	529300	544900	562200
Com_529_neg	D-Glucuronic acid	Carbohydrates And Its Derivatives	NEG	194.14	C6H10O7	0.894	661200	670200	819200	425000	520700	451300	861200	709800	596700
Com_679_neg	D-Fructose-1,6-bisphosphate	Carbohydrates And Its Derivatives	NEG	339.996	C6H14O12P2	0.91	558000	618700	681100	680300	711300	726200	688600	778900	681200
Com_852_neg	2-Keto-L-gulonate	Carbohydrates And Its Derivatives	NEG	194.14	C6H10O7	0.9	693500	869500	1074000	640700	754200	762600	696900	636800	691100
Com_698_neg	N-Acetylglucosamine 1-phosphate	Carbohydrates And Its Derivatives	NEG	301.1	C8H16NO9P	0.91	133300	149500	158000	175700	192700	236800	728100	626200	700800
Com_67_pos	Gentiobiose	Carbohydrates And Its Derivatives	POS	342.297	C12H22O11	1	294200	338300	322400	478600	448200	513700	748400	746500	705500
Com_579_neg	D-Glucarate	Carbohydrates And Its Derivatives	NEG	210.139	C6H10O8	0.82	179100	181500	180600	246800	284500	267500	776700	839900	756300
Com_702_neg	Sucrose	Carbohydrates And Its Derivatives	NEG	342.116	C12H22O11	0.98	37540	27350	40010	95760	68920	98450	781700	914600	911000
Com_510_neg	alpha,alpha-Trehalose	Carbohydrates And Its Derivatives	NEG	342.296	C12H22O11	0.962	31410	33800	39500	82560	92730	83940	1335000	1350000	1187000
Com_811_neg	Sorbitol-6-phosphate	Carbohydrates And Its Derivatives	NEG	262.045	C6H15O9P	0.86	329200	315500	340000	460500	495200	471500	1124000	1085000	1194000
Com_681_neg	Ribulose-5-phosphate	Carbohydrates And Its Derivatives	NEG	230.02	C5H11O8P	0.93	341000	304500	302800	404000	382800	365800	1247000	1293000	1230000
Com_744_neg	D-3-Phosphoglyceric acid	Carbohydrates And Its Derivatives	NEG	230.021	C3H5H2O7P	0.95	451500	485700	433000	393900	462500	451100	1597000	1420000	1527000
Com_532_neg	Ribitol	Carbohydrates And Its Derivatives	NEG	152.15	C5H12O5	0.927	31740	40630	36350	124300	154600	149300	1696000	1771000	1550000
Com_562_neg	beta-D-Lactose	Carbohydrates And Its Derivatives	NEG	342.297	C12H22O11	1	90800	102200	103300	315100	290900	341300	1904000	2017000	1693000
Com_625_neg	Maltose	Carbohydrates And Its Derivatives	NEG	342.3	C12H22O11	1.01	130600	113600	112900	299600	284100	288300	1890000	2028000	1707000
Com_658_neg	D-Cellobiose	Carbohydrates And Its Derivatives	NEG	342.3	C12H22O11	0.91	108000	80890	93390	271100	250800	239000	1738000	1847000	1737000
Com_553_neg	6-Phosphogluconic acid	Carbohydrates And Its Derivatives	NEG	276.135	C6H13O10P	0.91	471800	562800	635200	675400	672900	619600	1770000	1863000	1939000
Com_623_neg	Melibiose	Carbohydrates And Its Derivatives	NEG	342.3	C12H22O11	0.96	198100	160700	173000	397000	366800	399200	2173000	2389000	2094000
Com_526_neg	Lactose	Carbohydrates And Its Derivatives	NEG	342.3	C12H22O11	0.911	115800	97820	130500	336900	298200	363300	1854000	2148000	2143000
Com_603_neg	D-Ribose-5-phosphate	Carbohydrates And Its Derivatives	NEG	230.11	C5H11O8P	0.89	952600	992300	989000	968500	997800	995400	2507000	2567000	2275000
Com_780_neg	D-Glucose 1-phosphate	Carbohydrates And Its Derivatives	NEG	260.136	C6H13O9P	0.86	1021000	1054000	988800	2085000	2197000	2062000	2521000	2571000	2683000
Com_614_neg	s7p	Carbohydrates And Its Derivatives	NEG	425.473	C7H13BaO10P	0.87	1659000	1558000	1471000	1445000	1619000	1579000	2653000	2541000	2719000
Com_711_neg	Coniferin	Carbohydrates And Its Derivatives	NEG	342.132	C16H22O8	0.97	179200	138500	144600	407200	371600	376800	2777000	3015000	2972000
Com_680_neg	Galactinol	Carbohydrates And Its Derivatives	NEG	342.116	C12H22O11	0.99	154600	157000	139500	380400	371400	379100	3283000	3692000	3363000
Com_613_neg	Ribose-1-phosphate	Carbohydrates And Its Derivatives	NEG	230.11	C5H11O8P	0.9	1598000	1557000	1677000	1533000	1568000	1521000	3915000	3812000	3596000
Com_808_neg	Isomaltulose	Carbohydrates And Its Derivatives	NEG	342.116	C12H22O11	0.97	166200	158300	169300	384300	379900	384500	3810000	3789000	3604000
Com_747_neg	D-Tagatose	Carbohydrates And Its Derivatives	NEG	180.156	C6H12O6	0.96	1106000	1313000	1292000	1927000	2190000	2180000	3544000	3600000	3675000
Com_608_neg	D-Arabinose-5-phosphate	Carbohydrates And Its Derivatives	NEG	230.11	C5H11O8P	0.9	1614000	1527000	1677000	1554000	1513000	1577000	4515000	4148000	3738000
Com_589_neg	D-Xylulose 5-phosphate	Carbohydrates And Its Derivatives	NEG	230.11	C5H11O8P	0.9	1682000	1634000	1847000	1595000	1718000	1739000	4160000	4096000	3848000
Com_554_neg	D-Erythrose-4-phosphate	Carbohydrates And Its Derivatives	NEG	200.084	C4H9O7P	1.08	375600	422300	458600	437100	503300	504500	3767000	3753000	3985000
Com_629_neg	Fructose	Carbohydrates And Its Derivatives	NEG	180.16	C6H12O6	0.92	4541000	4658000	4739000	5569000	5736000	5507000	5839000	5609000	5633000
Com_660_neg	L-Sorbose	Carbohydrates And Its Derivatives	NEG	180.16	C6H12O6	0.89	4255000	4254000	4587000	5378000	5721000	5387000	5533000	6496000	6202000
Com_580_neg	D-Gluconic acid	Carbohydrates And Its Derivatives	NEG	196.155	C6H12O7	0.91	3034000	3024000	2970000	967400	938400	983100	6391000	6976000	6464000
Com_15_pos	Melezitose	Carbohydrates And Its Derivatives	POS	504.44	C18H32O16	0.998	2259000	1808000	1940000	4636000	5341000	4229000	6720000	6991000	6581000
Com_524_neg	D-Glucose	Carbohydrates And Its Derivatives	NEG	180.16	C6H12O6	0.912	7203000	6660000	7900000	8257000	8723000	8043000	8712000	8548000	8585000
Com_666_neg	D-Galactose	Carbohydrates And Its Derivatives	NEG	180.16	C6H12O6	0.9	6278000	7009000	6434000	7498000	8078000	7344000	8374000	9490000	8878000
Com_436_pos	Turanose	Carbohydrates And Its Derivatives	POS	342.3	C12H22O11	0.95	8185000	6621000	7755000	11370000	10930000	9946000	9847000	10600000	10310000
Com_746_neg	D-Mannose 6-phosphate	Carbohydrates And Its Derivatives	NEG	260.136	C6H13O9P	0.87	1536000	1498000	1473000	2179000	2164000	2126000	17320000	17270000	17330000
Com_611_neg	alpha-D-Galactose 1-phosphate	Carbohydrates And Its Derivatives	NEG	260.136	C6H13O9P	0.87	9166000	9196000	9525000	14920000	16140000	16210000	48450000	47200000	39960000
Com_577_neg	D-Fructose 6-Phosphate	Carbohydrates And Its Derivatives	NEG	260.136	C6H13O9P	0.86	11780000	13400000	13090000	15280000	15910000	15960000	81260000	85260000	82900000
Com_710_neg	D-Glucose-6-phosphate	Carbohydrates And Its Derivatives	NEG	260.03	C6H13O9P	0.86	11190000	10730000	9862000	13870000	14610000	14090000	91250000	95550000	90900000
Com_21_pos	D-Arabitol	Carbohydrates And Its Derivatives	POS	152.15	C5H12O5	0.926	44350000	40040000	43370000	45360000	45430000	43610000	266700000	268100000	266600000
Com_408_pos	Phytocassane C	Terpenoids	POS	318.1	C20H30O3	5.19	39570	39230	47360	13030	7834	14560	12960	9956	4000
Com_296_pos	Borneol	Terpenoids	POS	154.249	C10H18O	1.06	18140	20920	30640	8425	6356	23880	25090	5796	14880
Com_25_pos	Dihydrotanshinone I	Terpenoids	POS	278.302	C18H14O3	11.812	201500	196200	216900	43370	37940	35810	8260	9773	17870
Com_737_neg	Ajugol	Terpenoids	NEG	348.346	C15H24O9	0.93	7219	8161	11640	11220	12770	15280	11650	17800	18450
Com_375_pos	Oryzalexin E	Terpenoids	POS	304.467	C20H32O2	1.42	17370	16160	15190	45230	23920	37680	12510	16920	19480
Com_856_neg	Bilobalide	Terpenoids	NEG	326.3	C15H18O8	7.13	9008	6742	8189	3337	6573	6446	25470	16710	20300
Com_645_neg	Madecassic acid	Terpenoids	NEG	164.156	C6H12O5	0.99	15280	10920	10630	19250	9332	8073	17820	19970	22100
Com_400_pos	4-Ketolutein	Terpenoids	POS	582.9	C45H54O3	0.73	20840	28720	12240	22060	28760	10300	28960	28735	28248
Com_728_neg	Crocetin	Terpenoids	NEG	328.408	C20H24O4	8.79	142400	155800	155000	63890	58850	58160	43190	37940	32430
Com_310_pos	Kolavic acid	Terpenoids	POS	334.45	C20H30O4	5.81	4876	6547	2342	7332	5321	5772	33310	45070	34360
Com_14_pos	Abietic Acid	Terpenoids	POS	302.45	C20H30O2	14.89	25000	23350	38520	39250	35370	41770	20620	41050	47540
Com_260_pos	Cucurbitacin I	Terpenoids	POS	514.293	C30H42O7	0.67	44980	38990	21200	17540	25620	34060	5210	5976	61030
Com_394_pos	Geranylgeraniol	Terpenoids	POS	290.483	C20H34O	5.47	56905	49612	60619	77600	122900	98710	88650	94180	92290
Com_208_pos	Przewaquinone A	Terpenoids	POS	310.344	C19H18O4	11.752	480400	449700	504800	104500	88530	114500	49920	29890	99660
Com_826_neg	Eucommiol	Terpenoids	NEG	188.105	C9H16O4	7.31	98580	134300	124600	97770	124400	102400	85030	100000	104200
Com_836_neg	Isomangiferolic acid	Terpenoids	NEG	456.36	C30H48O3	14.72	64480	54930	54930	161800	167900	160000	128300	119200	127500
Com_358_pos	beta-Carotene	Terpenoids	POS	536.873	C40H56	18.26	70516	38302	70584	1153000	260500	816300	120800	130700	162300
Com_481_neg	Betulinic acid	Terpenoids	NEG	456.7	C30H48O3	14.842	131400	106500	103300	266700	281200	296100	210500	189900	177500
Com_649_neg	(+)-Dipentene	Terpenoids	NEG	136.234	C10H16	18.28	172400	168100	111700	128500	167500	173500	188800	195700	195700
Com_295_pos	B Eupalinolide	Terpenoids	POS	462.49	C24H30O9	1.11	293000	278500	273100	341300	356800	333700	263800	254900	298900
Com_203_pos	1,2-dihydrotanshinquinone	Terpenoids	POS	278.302	C18H14O3	13.293	97670	78130	90180	53070	39050	46410	328200	327800	327600
Com_784_neg	Cinene	Terpenoids	NEG	136.23	C10H16	18.26	383100	430000	376800	563700	371700	390700	442100	459400	435700
Com_807_neg	Capsianoside I	Terpenoids	NEG	660.336	C32H52O14	0.98	206100	211200	181200	224200	262900	244400	468800	503800	467100
Com_190_pos	Terpinyl Acetate	Terpenoids	POS	196.29	C12H20O2	1.16	248600	242500	332900	129700	78200	235000	385100	241900	493300
Com_730_neg	(-)-3-Carene	Terpenoids	NEG	136.23	C10H16	18.29	600100	566200	574600	527700	552000	536500	614300	585400	629600
Com_101_pos	Diosgenin	Terpenoids	POS	414.621	C27H42O3	11.39	50240000	47420000	49580000	39220000	40440000	40840000	33520000	32690000	32510000
Com_74_pos	Phylloquinone	Vitamins	POS	450.696	C31H46O2	8.18	6811	9203	6328	3430	2591	2827	6844	2333	3951
Com_717_neg	Menadione	Vitamins	NEG	172.18	C11H8O2	1.1	11000	52580	29340	11270	10880	18590	18540	18990	16060
Com_374_pos	Pyridoxine di-O-hexoside	Vitamins	POS	493.465	C20H31NO13	0.97	30260	16500	26390	18710	29230	20300	23200	23780	18710
Com_740_neg	Bisulfurous Acid	Vitamins	NEG	172.18	C11H8O2	0.95	11480	34250	31040	8144	12370	10440	5745	11030	19700
Com_388_pos	Biotin	Vitamins	POS	244.311	C10H16N2O3S	9.02	23990	22680	15770	28690	27380	14690	23337	30674	23814
Com_63_pos	Nicotinamide	Vitamins	POS	122.12	C6H6N2O	1.539	23360	18130	25050	28555	25585	23959	41872	43572	40154
Com_516_neg	Vitamin C	Vitamins	NEG	176.12	C6H8O6	1.03	43320	49220	41820	21830	29370	45350	28880	34210	53200
Com_797_neg	Pyridoxine 5'-phosphate	Vitamins	NEG	249.04	C8H12NO6P	0.89	155500	162800	164800	120300	119200	144600	62370	80050	79760
Com_449_pos	Pyridoxamine	Vitamins	POS	168.09	C8H12N2O2	0.8	67980	59610	57090	71740	67120	61670	76640	80810	91560
Com_197_pos	VitaMin U	Vitamins	POS	164.25	C6H14NO2S	0.75	1208000	1465000	1233000	572500	543500	491600	92640	108000	96080
Com_668_neg	Pyridoxal-5-phosphate	Vitamins	NEG	247.14	C8H10NO6P	1.7	15720	18570	11120	20700	16360	29060	230800	244000	206900
Com_378_pos	Orotic acid	Vitamins	POS	156.096	C5H4N2O4	1.44	71700	89180	61470	168200	215100	214200	229275	237437	219625
Com_517_neg	Nicotinamide N-oxide	Vitamins	NEG	138.12	C6H6N2O2	18.288	208600	316800	352400	367100	223400	201300	417900	384900	365800
Com_118_pos	Vitamin B2	Vitamins	POS	376.364	C17H20N4O6	5.94	461500	448300	413300	234700	217400	191100	435900	435700	481800
Com_450_pos	pyridoxal	Vitamins	POS	167.16	C8H9NO3	1.15	169500	174900	202300	311100	232600	338900	503600	430000	564800
Com_288_pos	4-Pyridoxic acid O-hexoside	Vitamins	POS	345.306	C14H19NO9	1.66	1558524	1577218	1488124	1481192	1354585	1368380	633800	711400	733900
Com_345_pos	Pyridoxine	Vitamins	POS	169.178	C8H11NO3	1.53	1336000	1366000	1303000	1496000	1549000	1277000	1303770	1290600	1271010
Com_62_pos	Nicotinic acid	Vitamins	POS	123.11	C6H5NO2	1.478	2443000	2261000	2343000	2639000	2737000	2660000	4464000	4964000	4834000
Com_195_pos	Vitamin B1	Vitamins	POS	265.354	C12H17N4OS+	0.81	6070000	5504000	6036000	11790000	12370000	18730000	10090000	6495000	10240000
Com_90_pos	Methional	Organosulfur compounds	POS	104.171	C4H8OS	0.84	734200	608700	624700	750300	786800	651900	1288000	1286000	1352000
Com_633_neg	Diallyl sulfide	Organosulfur compounds	NEG	114.21	C6H10S	18.46	58850000	58520000	60760000	61280000	52190000	61120000	61420000	59450000	58230000
Com_694_neg	Gallic acid-O-Hexoside	Organic Acid And Its Derivatives	NEG	332	C13H16O10	4.13	9715	6934	8103	1811	2372	1495	4267	3363	5128
Com_628_neg	4-Methoxysalicylic acid	Organic Acid And Its Derivatives	NEG	168.15	C8H8O4	8.22	9206	6879	7575	5754	6117	4385	6639	6758	5319
Com_697_neg	1-O-p-Coumaroyl quinic acid	Organic Acid And Its Derivatives	NEG	338.1	C16H18O8	5.95	15999	17228	17764	7034	8325	7392	8031	4973	5821
Com_285_pos	3-Hydroxyhippuric Acid	Organic Acid And Its Derivatives	POS	195.172	C9H9NO4	2.67	8008	9445	5447	2916	1632	1460	6675	7283	6952
Com_600_neg	N-Oleoyl Glycine	Organic Acid And Its Derivatives	NEG	339.513	C20H37NO3	14.62	15820	16900	17760	4157	4112	5181	9263	8996	7617
Com_736_neg	Adenylosuccinic acid	Organic Acid And Its Derivatives	NEG	463.293	C14H18N5O11P	0.91	6142	5068	6084	6939	7733	8041	6602	15620	8533
Com_192_pos	Triethyl citrate	Organic Acid And Its Derivatives	POS	276.28	C12H20O7	9.15	68280	67080	57580	51030	53100	48670	19200	15710	9472
Com_692_neg	Kynurenic acid-O-hexside	Organic Acid And Its Derivatives	NEG	351.1	C16H17NO8	3.82	10760	7611	9077	6417	6967	6459	11950	10080	10310
Com_718_neg	4-Anisic acid	Organic Acid And Its Derivatives	NEG	152.15	C8H8O3	8.22	8026	6494	7823	17580	22330	19040	15050	16010	13100
Com_591_neg	L-Cysteinesulfinic acid	Organic Acid And Its Derivatives	NEG	153.16	C3H7NO4S	0.88	51440	47400	54840	19220	23610	28250	18530	12720	15280
Com_223_pos	Benzamide	Organic Acid And Its Derivatives	POS	121	C7H7NO	4.56	36000	45500	31390	13610	12170	17530	12270	13890	15850
Com_567_neg	4-Methylvaleric Acid	Organic Acid And Its Derivatives	NEG	116.158	C6H12O2	0.89	6150	4956	5004	5365	10200	3552	18131	16066	16154
Com_768_neg	Sulfosalicylic acid	Organic Acid And Its Derivatives	NEG	218.184	C7H6O6S	1.66	20090	17950	25510	9003	16020	11490	9676	8806	19850
Com_822_neg	(2S)-2-Isopropylmalate	Organic Acid And Its Derivatives	NEG	176.068	C7H12O5	5.52	196400	209100	187000	40510	45250	44770	20460	23190	19920
Com_500_neg	Octanedioic acid	Organic Acid And Its Derivatives	NEG	174.19	C8H14O4	6.649	38910	41890	36680	29230	33540	28080	29790	27610	35470
Com_551_neg	3-Hydroxybutyrate	Organic Acid And Its Derivatives	NEG	104.104	C4H8O3	1.13	67930	44200	66730	36060	38740	75310	64660	29090	35870
Com_550_neg	3-Hydroxyanthranilic Acid	Organic Acid And Its Derivatives	NEG	153.135	C7H7NO3	4.45	12449	13639	14538	10290	8129	15480	27190	29350	37790
Com_691_neg	Citramalate	Organic Acid And Its Derivatives	NEG	148	C5H8O5	2.04	78620	79290	80610	28400	26350	29900	40610	44900	39490
Com_355_pos	Vanillactic acid	Organic Acid And Its Derivatives	POS	212.199	C10H12O5	9.2	168200	153300	169200	139400	145900	143400	46320	42960	40390
Com_792_neg	2-Oxoadipic acid	Organic Acid And Its Derivatives	NEG	160.037	C6H8O5	0.72	73900	62270	77010	58690	78380	67010	41770	53090	43530
Com_393_pos	Coumalic acid	Organic Acid And Its Derivatives	POS	140.094	C6H4O4	0.72	71400	81670	73930	88420	72110	57110	37140	52210	44240
Com_791_neg	3-Hydroxy-3-methyl butyric acid	Organic Acid And Its Derivatives	NEG	118.063	C5H10O3	0.97	41140	39880	45210	46320	63090	39090	48310	59790	48770
Com_650_neg	Oxalic acid	Organic Acid And Its Derivatives	NEG	90.035	C2H2O4	0.93	50880	37480	58810	61072	57807	53710	31550	84920	53910
Com_774_neg	2–furanoic acid	Organic Acid And Its Derivatives	NEG	112.084	C5H4O3	1.49	1242000	1524000	1210000	2869000	2914000	2831000	37410	41930	61570
Com_684_neg	Anthranilate-O-hexosyl-O-hexoside	Organic Acid And Its Derivatives	NEG	461.1	C19H27NO12	0.98	11010	16170	10810	19110	19040	15810	37510	53010	64750
Com_678_neg	Malonic acid	Organic Acid And Its Derivatives	NEG	104.011	C3H4O4	1.19	59700	52850	68560	68160	80070	81100	38360	66520	65740
Com_557_neg	Lactic acid	Organic Acid And Its Derivatives	NEG	90.078	C3H6O3	1.48	119700	76050	80150	79600	73920	75020	67068	69181	68664
Com_561_neg	alpha-Benzylsuccinic acid	Organic Acid And Its Derivatives	NEG	208.211	C11H12O4	0.71	114200	112000	116700	159100	201800	160800	75600	90900	74730
Com_79_pos	Palmitoylethanolamide	Organic Acid And Its Derivatives	POS	299.492	C18H37NO2	14.41	20350	20990	21640	28190	26880	22160	73390	73270	76930
Com_638_neg	1,11-Undecanedicarboxylic acid	Organic Acid And Its Derivatives	NEG	244.33	C13H24O4	10.093	88480	86510	96860	74060	85450	97390	73930	92170	77940
Com_488_neg	Benzoic Acid	Organic Acid And Its Derivatives	NEG	122.12	C7H6O2	7.497	96590	92780	96290	83790	98940	98110	136100	97390	84300
Com_294_pos	Arabidopyl ketoadipic acid	Organic Acid And Its Derivatives	POS	338.27	C15H14O9	15.19	25150	23810	29200	30730	37400	42080	81950	89380	84320
Com_502_neg	Tartaric acid	Organic Acid And Its Derivatives	NEG	150.09	C4H6O6	1.008	31660	26470	26560	39520	44680	27250	77230	75250	94540
Com_637_neg	2,6-Dihydroxybenzoic acid	Organic Acid And Its Derivatives	NEG	154.12	C7H6O4	6.13	77440	80970	74060	173700	148400	137300	119800	128100	107400
Com_320_pos	Methyl Benzoate	Organic Acid And Its Derivatives	POS	136.148	C8H8O2	1.84	171300	161200	155000	103800	102100	96320	105397	110150	110983
Com_568_neg	4-Hydroxy-3-methoxyphenylglycol sulfate	Organic Acid And Its Derivatives	NEG	264.25	C9H12O7S	0.92	88500	83430	91650	108400	89670	113800	105500	108200	111800
Com_157_pos	5-Aminosalicylic Acid	Organic Acid And Its Derivatives	POS	153.135	C7H7NO3	1.68	14760	19140	20060	90560	79010	108400	133400	163400	123300
Com_497_neg	Sebacic acid	Organic Acid And Its Derivatives	NEG	202.248	C10H18O4	8.111	57960	53700	78660	58190	72960	78940	148900	148900	137600
Com_94_pos	L-Homocarnosine	Organic Acid And Its Derivatives	POS	240.259	C10H16N4O3	6.28	112000	117100	127200	105200	126800	112600	102200	111500	139400
Com_799_neg	Ureidoisobutyric acid	Organic Acid And Its Derivatives	NEG	146.069	C5H10N2O3	0.86	62400	56260	67240	90010	104800	78820	149600	128500	147500
Com_356_pos	Xanthurenic acid	Organic Acid And Its Derivatives	POS	205.167	C10H7NO4	5.06	215400	210200	233500	106600	118000	101600	182600	190700	150400
Com_89_pos	N-(2-Hydroxyethyl)iminodiacetic acid	Organic Acid And Its Derivatives	POS	177.155	C6H11NO5	1.02	217400	200700	185300	197700	237000	229300	145000	173500	154200
Com_498_neg	2-Methylpentanedioic acid	Organic Acid And Its Derivatives	NEG	146.14	C6H10O4	5.012	110656	105128	108213	100436	101137	105250	107100	115200	179100
Com_563_neg	beta-Hydroxyisobutyrate	Organic Acid And Its Derivatives	NEG	104.104	C4H8O3	2.4	79210	91590	86400	55820	62010	64440	210600	181500	197600
Com_505_neg	2,4-Dihydroxybenzoic acid	Organic Acid And Its Derivatives	NEG	154.12	C7H6O4	4.623	21500	17010	18970	93330	92560	85810	200700	227500	211400
Com_574_neg	cis-4-Hydroxy-D-proline	Organic Acid And Its Derivatives	NEG	131.13	C5H9NO3	2.26	302000	314900	308400	215900	223600	225800	228800	240000	236500
Com_809_neg	Phosphoenolpyruvate	Organic Acid And Its Derivatives	NEG	167.982	C3H5O6P	0.97	29700	35840	30990	23640	15160	17080	187600	234300	240800
Com_727_neg	Hydroxycitric acid	Organic Acid And Its Derivatives	NEG	208.124	C6H8O8	0.9	17910	14260	21460	110564	115316	119066	291700	292000	303500
Com_503_neg	Terephthalic acid	Organic Acid And Its Derivatives	NEG	166.13	C8H6O4	5.801	435900	405700	328100	649300	680500	772300	328400	305200	312400
Com_794_neg	2-Aminoethanesulfonic acid	Organic Acid And Its Derivatives	NEG	125.015	C2H7NO3S	1.04	117800	130400	151100	82760	106700	83590	385600	317700	337500
Com_781_neg	Phosphoenolpyruvic acid	Organic Acid And Its Derivatives	NEG	168.042	C3H5O6P	1.04	59761	47179	54754	86056	92194	86213	415200	437900	352300
Com_604_neg	D-threo-Isocitric acid	Organic Acid And Its Derivatives	NEG	192.124	C6H8O7	1.41	7093000	8967000	7795000	17920000	17560000	18680000	221700	224500	363700
Com_833_neg	L-Citramalic acid	Organic Acid And Its Derivatives	NEG	148.037	C5H8O5	1.46	137200	230100	124500	435400	436600	433700	387011	384488	376177
Com_590_neg	Glutaric Acid	Organic Acid And Its Derivatives	NEG	132.115	C5H8O4	0.7	770100	690200	666000	824800	972200	1001000	556100	361400	392400
Com_830_neg	Dimethylmalonic acid	Organic Acid And Its Derivatives	NEG	132.042	C5H8O4	0.67	728400	691300	752400	1249000	1062000	1089000	444400	380600	418700
Com_64_pos	Kynurenic acid	Organic Acid And Its Derivatives	POS	189.17	C10H7NO3	5.296	80170	61810	71130	140800	132900	112600	468800	478900	439200
Com_469_pos	N-Acetyl-L-carnosine	Organic Acid And Its Derivatives	POS	268.27	C11H16N4O4	0.98	484900	763800	530000	262523	223851	251484	469000	312400	442400
Com_843_neg	D-2-Hydroxyglutaric acid	Organic Acid And Its Derivatives	NEG	148.11	C5H8O5	1.58	720800	707800	717200	1121000	1094000	1457000	485800	457000	490400
Com_522_neg	Citric acid	Organic Acid And Its Derivatives	NEG	192.12	C6H8O7	1.516	10870000	13510000	10130000	26790000	25130000	27050000	285500	334600	534700
Com_670_neg	Oxalacetic acid	Organic Acid And Its Derivatives	NEG	132.07	C4H4O5	0.69	495500	388100	604200	652000	596300	571200	432100	461700	536600
Com_75_pos	1,2-Benzenedicarboxylic acid	Organic Acid And Its Derivatives	POS	166.131	C8H6O4	4.11	1053000	1037000	1109000	559800	543300	511600	480600	512900	538700
Com_762_neg	O-Phosphorylethanolamine	Organic Acid And Its Derivatives	NEG	141.063	C2H8NO4P	0.86	726000	766600	797400	348200	394200	428800	741100	719100	607700
Com_752_neg	Isocitrate	Organic Acid And Its Derivatives	NEG	192.124	C6H8O7	1.49	14680000	17540000	14970000	33700000	32790000	34770000	451900	539300	668200
Com_57_pos	D-2-Aminobutyric acid	Organic Acid And Its Derivatives	POS	103.12	C4H9NO2	0.947	5078000	4890000	4948000	3197000	3306000	3166000	827100	982200	789700
Com_844_neg	Glyoxylic acid	Organic Acid And Its Derivatives	NEG	74.0355	C2H2O3	0.91	1435000	1382000	1428000	1644000	1808000	1771000	845500	869700	863900
Com_520_neg	cis-Aconitic acid	Organic Acid And Its Derivatives	NEG	174.11	C6H6O6	1.766	948500	919100	899200	2089000	3439000	2356000	1241864	1245926	1224826
Com_566_neg	4-Hydroxy-2-Oxoglutaric Acid	Organic Acid And Its Derivatives	NEG	162.098	C5H6O6	0.7	2548000	2382000	2530000	2416000	2576000	2471000	1210000	1243000	1250000
Com_495_neg	Vanillic acid	Organic Acid And Its Derivatives	NEG	168.15	C8H8O4	5.901	1008000	981500	1018000	1828000	1925000	1879000	1835000	1893000	1796000
Com_409_pos	Maleic acid	Organic Acid And Its Derivatives	POS	116.011	C4H4O4	0.96	1695000	1772000	1878000	2397000	2111000	2146000	1909000	2048000	1965000
Com_820_neg	3-Ureidopropionate	Organic Acid And Its Derivatives	NEG	132.053	C4H8N2O3	0.82	983100	900300	1046000	1253000	1294000	1280000	2631000	2594000	2401000
Com_407_pos	Imidazole-4-acetate	Organic Acid And Its Derivatives	POS	126.1	C5H6N2O2	0.96	1873000	1925000	1916000	2278000	2233000	2056000	2562000	2599000	2482000
Com_170_pos	D-Myo-inositol-4-monophosohate	Organic Acid And Its Derivatives	POS	260.136	C6H13O9P	0.92	3828000	3361000	3428000	3596000	3848000	3222000	2711000	3154000	2724000
Com_789_neg	Fumaric Acid	Organic Acid And Its Derivatives	NEG	116.072	C4H4O4	1.11	5364000	5266000	5351000	6366000	6646000	6583000	2688000	2741000	2894000
Com_640_neg	3,5-Dihydroxybenzoic acid	Organic Acid And Its Derivatives	NEG	154.12	C7H6O4	4.461	284400	257500	258600	1142000	1188000	1227000	3086000	3192000	3138000
Com_715_neg	D-Xylonic acid	Organic Acid And Its Derivatives	NEG	166.048	C5H10O6	0.9	2449000	2436000	2283000	2877000	2942000	2956000	3692000	3843000	3825000
Com_362_pos	4-Hydroxybenzoate	Organic Acid And Its Derivatives	POS	138.121	C7H6O3	4.12	1494000	1492000	1561000	2500000	2327000	2366000	3843000	3621000	3829000
Com_578_neg	D-Galactonic acid	Organic Acid And Its Derivatives	NEG	196.155	C6H12O7	0.92	1874000	1724000	1792000	563900	550500	541900	3807000	4024000	3879000
Com_95_pos	2,6-Diaminooimelic Acid	Organic Acid And Its Derivatives	POS	190.197	C7H14N2O4	0.94	1659000	1679000	1452000	768200	869400	701100	4451000	4819000	4409000
Com_790_neg	Adipic acid	Organic Acid And Its Derivatives	NEG	146.058	C6H10O4	0.86	2237000	2666000	2695000	3574000	4222000	4120000	5487000	5519000	5764000
Com_788_neg	alpha-Ketoglutaric acid	Organic Acid And Its Derivatives	NEG	146.098	C5H6O5	0.87	2473000	2921000	2929000	3968000	4310000	4009000	6245000	5956000	5850000
Com_482_neg	Methylmalonate	Organic Acid And Its Derivatives	NEG	118.09	C4H6O4	1.938	1907000	1650000	1831000	3155000	3079000	3540000	7885000	8243000	6573000
Com_119_pos	R-Aminobutyrate	Organic Acid And Its Derivatives	POS	103.12	C4H9NO2	0.91	2857000	2863000	3071000	3457000	3061000	3737000	7695000	7365000	7756000
Com_533_neg	Succinic acid	Organic Acid And Its Derivatives	NEG	118.09	C4H6O4	1.936	1278000	1357000	1217000	2671000	3297000	2689000	6335000	6196000	7820000
Com_486_neg	Quinic acid	Organic Acid And Its Derivatives	NEG	192.17	C7H12O6	0.998	7454000	7779000	7952000	6497000	6927000	6913000	24960000	22810000	20750000
Com_831_neg	2,2-Dimethylsuccinic acid	Organic Acid And Its Derivatives	NEG	146.058	C6H10O4	0.84	8601000	9265000	10290000	12880000	15190000	15190000	23920000	23030000	21480000
Com_783_neg	Succinic anhydride	Organic Acid And Its Derivatives	NEG	100.073	C4H4O3	0.88	34990000	33880000	35340000	34930000	36100000	35440000	26430000	25750000	27160000
Com_706_neg	L-Malic acid	Organic Acid And Its Derivatives	NEG	134.022	C4H6O5	1.08	145200000	149300000	158100000	169100000	180700000	178700000	76540000	77180000	75110000
Com_624_neg	Xanthoxyline	Organooxygen compounds	NEG	196.2	C10H12O4	10.97	12890	10350	6813	9321	13100	9344	10040	9603	8272
Com_266_pos	Quinone	Organooxygen compounds	POS	108.021	C6H4O2	0.93	1061000	988900	1058000	1250000	1190000	1138000	1273000	1379000	1288000
Com_434_pos	2,6-Dimethoxybenzoquinone	Organooxygen compounds	POS	168.042	C8H8O4	4.69	144785	117456	117719	180500	161400	155800	3132000	3211000	3181000
Com_6_pos	Tryptamine	Organoheterocyclic compounds	POS	160.22	C10H12N2	5.205	9136	13600	8219	4869	3635	7007	3309	3644	4304
Com_363_pos	p-Mulegone	Organoheterocyclic compounds	POS	154.249	C10H18O	18.25	4683	2518	3004	7115	7456	8824	7183	14450	6133
Com_191_pos	2-Pyrrolidinone	Organoheterocyclic compounds	POS	85.1	C4H7NO	2.369	21350	18296	20066	7461	2718	862	6114	1808	6487
Com_534_neg	4-Amino-5-imidazolecarboxamide	Organoheterocyclic compounds	NEG	126.12	C4H6N4O	0.915	8356	6173	7166	2540	4636	4223	7679	7292	7141
Com_750_neg	Indole-3-pyruvate	Organoheterocyclic compounds	NEG	203.194	C11H9NO3	4.45	10390	8595	8125	7082	7897	7267	8224	7380	7680
Com_11_pos	Indole-3-carboxylic acid	Organoheterocyclic compounds	POS	161.16	C9H7NO2	7.142	4579	10950	8907	18970	13290	12090	11820	9504	8293
Com_757_neg	Lumichrome	Organoheterocyclic compounds	NEG	242.233	C12H10N4O2	5.93	3842	5923	11740	2212	6886	5399	7639	2080	9582
Com_177_pos	Scopine	Organoheterocyclic compounds	POS	155.19	C8H13NO2	0.87	10050	14410	12500	12420	7091	9255	7950	9230	10230
Com_632_neg	4-Hydroxypropiophenone	Organoheterocyclic compounds	NEG	150.175	C9H10O2	7.9	9527	16030	7554	15690	16440	13100	11030	12080	12700
Com_270_pos	7-Methylxanthine	Organoheterocyclic compounds	POS	166.049	C6H6N4O2	4.68	8101	11850	13970	15720	24260	17900	17590	18950	14290
Com_732_neg	1-Methylguanine	Organoheterocyclic compounds	NEG	165.153	C6H7N5O	4.09	10720	12450	10600	16910	16860	17990	14730	16210	15450
Com_372_pos	Azoxystrobin acid	Organoheterocyclic compounds	POS	389.4	C21H15N3O5	10.49	155900	157100	190300	130300	109200	113100	8982	11620	16780
Com_12_pos	p-Anisaldehyde	Organoheterocyclic compounds	POS	136.15	C8H8O2	8.43	4500	4453	5249	12011	11891	14008	20065	19290	17452
Com_786_neg	Sapropterin	Organoheterocyclic compounds	NEG	241.247	C9H15N5O3	18.284	16870	15100	19820	15650	23550	16410	15310	17630	18960
Com_377_pos	N-Methylnicotinamide	Organoheterocyclic compounds	POS	136.151	C7H8N2O	1.84	30640	27920	25830	18810	14110	20970	17431	23167	20333
Com_399_pos	Methyl Nicotinate	Organoheterocyclic compounds	POS	137.14	C7H7NO2	0.96	28280	15980	14180	9367	25340	15510	11270	22070	21070
Com_471_pos	Dihydroactinidiolide	Organoheterocyclic compounds	POS	180.24	C11H16O2	10.02	47860	42200	55450	34470	18880	34260	23740	22590	25620
Com_291_pos	Ambroxane	Organoheterocyclic compounds	POS	236.393	C16H28O	14.01	25630	25850	28370	23130	18530	22860	22770	25950	26210
Com_738_neg	Allantoin	Organoheterocyclic compounds	NEG	158.115	C4H6N4O3	0.94	103100	119000	119800	92890	107600	98680	51860	42990	28060
Com_725_neg	Olaquindox	Organoheterocyclic compounds	NEG	263.253	C12H13N3O4	0.96	10732	9448	8359	12507	10351	12181	40880	48990	30290
Com_622_neg	2,4-Dihydroxyacetophenone	Organoheterocyclic compounds	NEG	152.15	C8H8O3	8.14	8257	6684	9842	44000	37520	43340	28320	36280	32620
Com_166_pos	Melatonin	Organoheterocyclic compounds	POS	232.278	C13H16N2O2	7.41	69660	53750	61320	50430	46340	77650	35431	42421	34750
Com_193_pos	2-Ethyl-3-hydroxy-4H-pyran-4-one	Organoheterocyclic compounds	POS	140.14	C7H8O3	1.15	44330	42070	60740	24720	40760	42350	37170	61260	37270
Com_287_pos	4-Hydroxy-6-methylquinoline-3-carboxylic acid	Organoheterocyclic compounds	POS	203.194	C11H9NO3	13.14	45990	51950	43060	44880	49960	46750	41300	40960	43960
Com_284_pos	3-Carbamyl-1-Methylpyridinium	Organoheterocyclic compounds	POS	137.16	C7H9N2O	0.98	3058	10950	17470	5520	24940	4793	46740	37520	45250
Com_105_pos	Biliverdin	Organoheterocyclic compounds	POS	582.646	C33H34N4O6	10.32	1551	2344	957	974	2195	2704	55230	47230	49260
Com_501_neg	Indole-2-carboxylic acid	Organoheterocyclic compounds	NEG	161.16	C9H7NO2	0.927	14840	14290	14070	10450	11690	18110	80980	66570	51500
Com_120_pos	Purine	Organoheterocyclic compounds	POS	120.112	C5H4N4	4.1	108600	103100	106600	59490	63410	48030	52140	50230	59540
Com_280_pos	1-Methyladenine	Organoheterocyclic compounds	POS	149.153	C6H7N5	1.05	160000	163000	176100	186900	118300	128400	44080	64650	61590
Com_720_neg	4'-Hydroxyacetophenone	Organoheterocyclic compounds	NEG	136.15	C8H8O2	6.6	36420	43940	41000	51960	58380	57980	44500	49070	61680
Com_705_neg	D-Erythronolactone	Organoheterocyclic compounds	NEG	118.027	C4H6O4	4.05	112000	111700	119900	58660	61450	63310	61690	62660	70370
Com_92_pos	Lycoperodine	Organoheterocyclic compounds	POS	216.236	C12H12N2O2	5.47	54680	47180	60350	71980	80060	90980	92700	81450	70400
Com_787_neg	5-Hydroxymethyluracil	Organoheterocyclic compounds	NEG	142.113	C5H6N2O3	0.96	32730	24860	29530	25500	29610	39940	76690	82220	80720
Com_544_neg	Guanine	Organoheterocyclic compounds	NEG	151.126	C5H5N5O	2.77	473700	473900	447300	116500	124600	123000	94370	96912	98498
Com_65_pos	delta-Hexanolactone	Organoheterocyclic compounds	POS	114.142	C6H10O2	1	114200	117300	136400	123900	122200	120800	107400	118900	116800
Com_293_pos	Apo-13-zeaxanthinone	Organoheterocyclic compounds	POS	274.4	C18H26O2	8.84	526100	532300	562600	239300	245200	248500	164100	173500	160900
Com_635_neg	Methyl furan-2-carboxylate	Organoheterocyclic compounds	NEG	126.11	C6H6O3	1.25	148700	131200	152800	425800	412200	393600	149400	173400	182000
Com_643_neg	2-Acetylpyrazine	Organoheterocyclic compounds	NEG	122.12	C6H6N2O	7.4	207000	238000	208600	163200	247900	195800	249200	260400	231000
Com_425_pos	Isomangiferin	Organoheterocyclic compounds	POS	422.085	C19H18O11	1.51	220900	168400	231500	536300	657400	610600	344253	379913	320174
Com_212_pos	Paeonol	Organoheterocyclic compounds	POS	166.177	C9H10O3	4.08	856000	873300	885900	455600	439900	427700	425400	443200	437000
Com_422_pos	(S)-2-Phenyloxirane	Organoheterocyclic compounds	POS	120.058	C8H8O	2.01	6772000	6794000	6812000	5924000	5814000	6081000	430100	519200	461400
Com_854_neg	L-Galactono-1,4-lactone	Organoheterocyclic compounds	NEG	178.14	C6H10O6	0.95	289700	294100	307300	345200	359700	333800	514100	527900	483900
Com_155_pos	5-Methoxyindoleacetic acid	Organoheterocyclic compounds	POS	205.21	C11H11NO3	4.87	101900	104900	117700	88580	81760	97140	1099000	1116000	1150000
Com_703_neg	Indole-5-carboxylic acid	Organoheterocyclic compounds	NEG	161.048	C9H7NO2	0.69	2568000	2371000	2483000	2460000	2497000	2543000	1143000	1238000	1248000
Com_160_pos	Indole	Organoheterocyclic compounds	POS	117.148	C8H7N	4.87	1879000	1790000	1783000	764000	796300	805800	1299000	1152000	1290000
Com_347_pos	Rhodomyrtone	Organoheterocyclic compounds	POS	442.54	C26H34O6	11.33	7276000	6991000	6890000	6106000	6014000	6419000	1525000	1299000	1493000
Com_472_pos	3-(2-Pyrrolidinyl)pyridine	Organoheterocyclic compounds	POS	148.21	C9H12N2	1.03	877700	807100	841900	1246000	1351000	1302000	1849000	1880000	1951000
Com_273_pos	1,4-dihydro-1-Methyl-4-oxo-3-pyridinecarboxamide	Organoheterocyclic compounds	POS	152.059	C7H8N2O2	1.66	199100	183500	197600	1133000	1234000	1209000	1817000	2155000	2267000
Com_433_pos	Gallacetophenone	Organoheterocyclic compounds	POS	168.042	C8H8O4	4.69	166016	141110	150017	127700	110300	116000	2309000	2361000	2304000
Com_109_pos	Tetraethylammonium fluoride	Organoheterocyclic compounds	POS	149.25	C8H20FN	1.04	9323000	8638000	7984000	6512000	8369000	6186000	2454000	2842000	2324000
Com_97_pos	Indole-3-acetamide	Organoheterocyclic compounds	POS	174.199	C10H10N2O	0.82	310400	297300	303500	348500	368800	314800	3226000	3039000	3148000
Com_651_neg	1-Indanone	Organoheterocyclic compounds	NEG	132.16	C9H8O	18.28	3223000	3193000	3339000	3465000	3300000	3290000	3177000	3129000	3223000
Com_23_pos	2-Picolinic acid	Organoheterocyclic compounds	POS	123.11	C6H5NO2	1.467	2070000	1789000	1944000	2197000	2261000	2195000	4037000	4065000	3663000
Com_419_pos	Zarzissine	Organoheterocyclic compounds	POS	135.054	C5H5N5	1.83	6253000	5597000	5631000	3666000	3745000	3638000	4343000	4682000	4325000
Com_201_pos	Adenine	Organoheterocyclic compounds	POS	135.127	C5H5N5	1.032	8622000	7583000	7429000	6281000	7235000	5609000	10500000	11790000	10510000
Com_227_pos	Aminopurine	Organoheterocyclic compounds	POS	135.1	C5H5N5	1.24	8379000	7710000	7719000	7240000	6902000	6285000	10800000	11220000	10780000
Com_219_pos	7-methylguanine	Organoheterocyclic compounds	POS	165.065	C6H7N5O	4.11	38320000	37300000	38710000	19080000	18140000	17950000	17750000	18060000	18170000
Com_144_pos	Dl-Indole-3-lactic acid	Organoheterocyclic compounds	POS	205.21	C11H11NO3	4.87	59670000	57230000	58480000	26980000	25880000	26760000	42580000	42670000	43470000
Com_424_pos	HBOA	Organoheterocyclic compounds	POS	165.042	C8H7NO3	4.15	178000000	176900000	180000000	92260000	93690000	93490000	89110000	90990000	92240000
Com_319_pos	Methyl arachidonate	Lipids	POS	318.493	C21H34O2	14.38	7952	9656	5876	1239	763	1095	948	823	999
Com_842_neg	cis-7,10,13,16-Docosic acidtraenoic acid	Lipids	NEG	332.528	C22H36O2	15.57	9282	6694	7416	4954	4381	4254	4943	6571	2570
Com_767_neg	Polyphyllin Vii	Lipids	NEG	1031.2	C51H82O21	1	9282	6694	7416	4954	4381	4254	3328	3468	3104
Com_428_pos	2-Linoleoylglycerol	Lipids	POS	354.277	C21H38O4	0.69	15700	11090	12930	8049	9581	17630	5558	2415	4107
Com_448_pos	D-Panthenol	Lipids	POS	205.131	C9H19NO4	4.7	9349	1771	8729	5563	4880	4633	7667	3309	4331
Com_596_neg	Lysops 22:6	Lipids	NEG	569.62	C28H44NO9P	13.14	2807	2151	3456	3046	1411	2368	4931	5213	4546
Com_548_neg	trans-9-Octadecenoic acid	Lipids	NEG	282.461	C18H34O2	12.86	11760	9394	10020	4225	4103	3433	2935	5915	4624
Com_682_neg	Myristoleic acid	Lipids	NEG	226	C14H26O2	8.46	9253	14110	8736	6572	7593	9747	8643	6807	6970
Com_636_neg	Gamma-Linolenic Acid	Lipids	NEG	278.43	C18H30O2	14.62	1907	2743	3998	5972	5869	5297	12200	9949	9553
Com_839_neg	3-Hydroxydecanoate	Lipids	NEG	188.264	C10H20O3	9.74	7265	12400	6306	5418	8503	12030	7365	8381	9791
Com_252_pos	LysoPC 15:1	Lipids	POS	479.1	C23H46NO7P	11.45	4565	5301	3027	10630	10840	18160	10090	10760	12090
Com_220_pos	LysoPC 16:2	Lipids	POS	491.308	C24H46NO7P	11.06	17949	16506	16070	13100	18130	12800	12380	18060	12240
Com_639_neg	Hexadecanedioic acid	Lipids	NEG	286.41	C16H30O4	11.908	14370	12660	18070	24260	18620	20870	18420	18490	16420
Com_322_pos	Methyl heptadecanoate	Lipids	POS	284.477	C18H36O2	15.09	16110	10430	13540	17250	16620	14730	19090	19650	17010
Com_453_pos	Butyro-betaine	Lipids	POS	146.207	C7H16NO2	0.91	36410	38090	25260	26540	16110	19280	25860	27810	18280
Com_186_pos	Methyl Dihydrojasmonate	Lipids	POS	226.31	C13H22O3	11.66	25810	24680	36870	35020	34430	21990	24110	11540	19170
Com_9_pos	Maltitol	Lipids	POS	344.31	C12H24O11	0.914	10950	11120	15740	31390	30720	23390	16270	18380	19780
Com_357_pos	Yamogenin	Lipids	POS	414.621	C27H42O3	0.9	23655	19647	21323	28070	11750	12830	14910	26440	21350
Com_823_neg	cis-Vaccenic acid	Lipids	NEG	282.256	C18H34O2	15.78	22540	34240	44090	11170	14550	30250	10790	14600	22010
Com_527_neg	Arachidonic acid	Lipids	NEG	304.47	C20H32O2	6.881	6124	4773	11560	6662	6905	7090	31170	24610	23580
Com_536_neg	3-Methyladipic acid	Lipids	NEG	160.17	C7H12O4	5.747	41060	44510	42990	36020	29260	25490	20190	22630	25590
Com_803_neg	Valproate	Lipids	NEG	144.21	C8H16O2	5.01	26950	37210	31050	7424	14760	15340	29320	26370	26090
Com_841_neg	2-hydroxyoctanoic acid	Lipids	NEG	160.211	C8H16O3	8.56	25320	26740	21430	15950	18390	17150	36950	27640	27350
Com_690_neg	13-HPODE	Lipids	NEG	312.1	C18H32O4	11.45	163300	160500	162400	43900	42090	41330	32920	32230	28390
Com_189_pos	Citronellyl acetate	Lipids	POS	198.3	C12H22O2	11.795	49690	33540	42920	42410	36090	33030	23470	40270	31030
Com_840_neg	3-Hydroxylaurate	Lipids	NEG	216.321	C12H24O3	11.28	37250	33190	37060	31390	33320	38730	38700	38390	34130
Com_255_pos	MAG (18:3)	Lipids	POS	352.2	C21H36O4	12.12	54060	70410	60940	53630	47300	37120	32600	44460	35920
Com_452_pos	2-Deoxyglucose	Lipids	POS	164.157	C6H12O5	11.95	35950	51270	33880	40320	30530	36350	24850	26500	36810
Com_688_neg	9(S)-HpOTrE	Lipids	NEG	310.1	C18H30O4	10.92	7972	21720	35720	54130	12570	50700	35250	37190	41010
Com_646_neg	Manninotriose	Lipids	NEG	504.437	C18H32O16	0.9	11140	11170	7894	14730	22650	21550	47140	45280	49360
Com_279_pos	1-Linoleoyl-Rac-Glycerol	Lipids	POS	354.524	C21H38O4	12.05	26696	26900	26581	21070	21920	25540	60430	51460	55660
Com_243_pos	LysoPC 18:3 (2n isomer)	Lipids	POS	517.2	C26H48NO7P	11.33	84880	86700	94840	125400	130700	104700	58240	71030	57910
Com_559_neg	9(S)-HOTrE	Lipids	NEG	294.429	C18H30O3	12.07	26550	18330	27270	9879	8940	16910	82550	81830	80700
Com_224_pos	delta-Tridecalactone	Lipids	POS	212.3	C13H24O2	9.2	372400	325200	371800	315400	309700	298400	75490	79270	83710
Com_254_pos	MAG (18:1)	Lipids	POS	356.2	C21H40O4	15.2	610100	703000	613000	64390	61910	56210	105300	111300	98500
Com_687_neg	9-KODE	Lipids	NEG	294.2	C18H30O3	12.07	25170	30700	32550	16750	26660	17780	116200	122600	111700
Com_386_pos	Lipoamide	Lipids	POS	205.341	C8H15NOS2	4.89	169700	168800	165100	80800	69020	73480	102300	118900	115700
Com_686_neg	13(S)-HOTrE	Lipids	NEG	294.2	C18H30O3	12.07	36750	30820	39450	17710	17270	24590	119700	119300	118500
Com_798_neg	ethylmalonate	Lipids	NEG	132.042	C5H8O4	1.82	79276	86320	82173	177900	168100	179000	122300	101600	148700
Com_592_neg	Lysope 14:0	Lipids	NEG	425.5	C19H40NO7P	11.27	71470	69720	66830	121200	117100	119800	161500	162700	148800
Com_814_neg	(9Z,11E)-Octadecadienoic acid	Lipids	NEG	280.24	C18H32O2	4.33	9445	9949	8486	18190	20760	21320	157100	164300	154500
Com_575_neg	Citraconic acid	Lipids	NEG	130.099	C5H6O4	1.56	378200	364500	373700	718100	957000	798800	176795	164369	154737
Com_253_pos	LysoPC 15:0	Lipids	POS	481.3	C23H48NO7P	11.94	197600	243000	216000	459900	440900	395700	169700	180900	166400
Com_19_pos	Methyl linoleate	Lipids	POS	294.47	C19H34O2	13.221	87870	76910	81080	20520	11480	14180	152400	164300	167000
Com_437_pos	2-alpha-Linolenoyl-glycerol	Lipids	POS	352.261	C21H36O4	11.17	56840	40550	50200	99100	103900	131600	147400	147900	167600
Com_838_neg	3,4-Dihydroxybutyrate	Lipids	NEG	120.1	C4H8O4	0.96	166600	188600	179400	184000	207500	160300	142200	144600	169700
Com_187_pos	Geranyl acetate	Lipids	POS	196.29	C12H20O2	1.2	303600	137800	236300	275700	305100	257500	94800	82130	176900
Com_168_pos	Lysopc 14:0	Lipids	POS	467.577	C22H46NO7P	11.37	34130	33800	26400	128500	133800	120000	191700	190500	178700
Com_724_neg	Gingerglycolipid B	Lipids	NEG	678.805	C33H58O14	12.02	27498	28047	28872	54950	60080	57640	193500	196100	187700
Com_837_neg	Ricinoleic acid	Lipids	NEG	298.461	C18H34O3	12.93	22230	18790	23600	82640	86940	88900	203500	203800	194600
Com_257_pos	LysoPC 14:0 (2n isomer)	Lipids	POS	467.3	C22H46NO7P	11.36	32720	40990	46570	187000	199500	189200	249100	262700	237800
Com_812_neg	Octadec-9-en-12-ynoic acid	Lipids	NEG	278.225	C18H30O2	11.96	232100	242600	263100	246600	253100	249400	295100	294600	263100
Com_804_neg	Undecanoic acid	Lipids	NEG	186.162	C11H22O2	6.17	89600	53020	74610	181700	174400	231600	287500	269000	315400
Com_100_pos	Erucamide	Lipids	POS	337.583	C22H43NO	15.77	396000	395800	778800	334300	1475000	1107000	1384000	688300	352400
Com_246_pos	LysoPC 18:1	Lipids	POS	521.1	C26H52NO7P	12.86	2274000	2431000	2438000	250000	327300	313800	416000	380600	398000
Com_259_pos	LysoPC 18:0	Lipids	POS	523.36	C26H54NO7P	13.8	57870	52680	36040	293300	265200	158600	545400	570900	556700
Com_763_neg	Palmitaldehyde	Lipids	NEG	240.425	C16H32O	10.22	659100	674000	478200	187500	423700	476900	480200	501100	580500
Com_359_pos	Linoleic acid	Lipids	POS	280.445	C18H32O2	14.46	787300	616200	592200	879000	790100	736800	805500	763300	746100
Com_802_neg	13(S)-Hydroxyoctadeca-9Z,11E-dienoic acid	Lipids	NEG	296.235	C18H32O3	12.61	263100	277700	277500	198700	209900	210800	896400	873900	851500
Com_734_neg	Methylenesuccinic acid	Lipids	NEG	130.099	C5H6O4	4.25	340800	348600	333800	377800	481900	319500	1092000	987600	987700
Com_689_neg	12,13-EODE	Lipids	NEG	296	C18H32O3	12.67	327300	328100	327300	240600	251700	256000	1051000	1077000	1019000
Com_395_pos	Solanidine	Lipids	POS	397.636	C27H43NO	0.96	669800	753100	769200	690100	591900	600900	965900	938000	1036000
Com_834_neg	12(13)-EpOME	Lipids	NEG	296.235	C18H32O3	12.61	367500	361300	378000	269200	286500	285700	1183000	1166000	1182000
Com_810_neg	9S-Hydroxy-10E,12Z-octadecadienoic acid	Lipids	NEG	296.235	C18H32O3	12.61	390800	374800	386700	279600	295100	293900	1245000	1213000	1211000
Com_256_pos	LysoPC 20:4	Lipids	POS	543.4	C28H50NO7P	12.69	12200000	13000000	13090000	2253000	2171000	2285000	1211000	1264000	1246000
Com_465_pos	Senecioic acid	Lipids	POS	100.12	C5H8O2	7.39	1506000	1366000	1261000	780600	1295000	1280000	1431000	1519000	1283000
Com_103_pos	14,15-Dehydrocrepenynic acid	Lipids	POS	276.414	C18H28O2	12.15	363100	327000	380800	154800	175100	199700	1254000	1413000	1392000
Com_251_pos	Octadecadien-6-ynoic acid	Lipids	POS	276.2	C18H28O2	12.1	370100	341400	384600	193200	210300	187800	1345000	1394000	1461000
Com_18_pos	Methyl linolenate	Lipids	POS	292.46	C19H32O2	16.057	1923000	1883000	1771000	1906000	1766000	1609000	2169000	1916000	1888000
Com_364_pos	LysoPC 20:2	Lipids	POS	547.7	C28H54NO7P	13.26	2620000	2741000	2640000	3431000	3459000	3258000	1895000	1971000	1933000
Com_274_pos	LysoPC 20:2 (2n isomer)	Lipids	POS	547.36	C28H54NO7P	13.26	2428000	2553000	2550000	3614000	3422000	3502000	1899000	2071000	1954000
Com_594_neg	Lysope 18:0	Lipids	NEG	481.6	C23H48NO7P	13.73	272200	245000	243200	688400	647900	671900	2077000	2091000	2049000
Com_244_pos	LysoPC 18:2 (2n isomer)	Lipids	POS	519	C26H50NO7P	11.95	526700	550400	599100	3330000	3274000	3086000	2796000	2927000	2727000
Com_245_pos	LysoPE 18:2 (2n isomer)	Lipids	POS	477.6	C23H44NO7P	12.08	873000	945400	925000	3346000	3277000	3073000	3010000	3126000	3202000
Com_247_pos	Punicic acid	Lipids	POS	278.3	C18H30O2	12.65	1992000	2060000	2057000	2386000	2207000	2244000	3329000	3413000	3462000
Com_398_pos	sn-Glycero-3-phosphocholine	Lipids	POS	257.22	C8H20NO6P	0.91	1014000	1066000	1061000	2444000	2784000	2202000	3881000	3881000	3770000
Com_164_pos	Alpha-Linolenic acid	Lipids	POS	278.435	C18H30O2	12.64	2205000	2229000	2248000	2434000	2326000	2321000	3725000	3652000	3779000
Com_595_neg	Lysope 18:1	Lipids	NEG	479.588	C23H46NO7P	12.81	8904000	9122000	8881000	1809000	1849000	1852000	4403000	4455000	4357000
Com_323_pos	2-Methoxyhexadecanoate	Lipids	POS	270.451	C17H34O2	0.97	1949000	1859000	1648000	2351000	2205000	1949000	5801000	5495000	5664000
Com_262_pos	6-Aminocaproic acid	Lipids	POS	131.095	C6H13NO2	2.07	8932000	8666000	8794000	6344000	6304000	6168000	5636000	5560000	5712000
Com_167_pos	Lysopc 17:0	Lipids	POS	509.657	C25H52NO7P	13.17	251700	286900	231300	2970000	2751000	2565000	6157000	6391000	6613000
Com_314_pos	LPC(1-acyl 18:1)	Lipids	POS	521.67	C26H52NO7P	12.76	42340000	42890000	41600000	5530000	5557000	5440000	7497000	7784000	7967000
Com_240_pos	LysoPC 18:2	Lipids	POS	519.3	C26H50NO7P	12.14	600000	646100	622400	6365000	6131000	6352000	7920000	8118000	8309000
Com_564_neg	gamma,gamma-Dimethylallyl pyrophosphate	Lipids	NEG	246.092	C5H12O7P2	0.95	3898000	3755000	3717000	3888000	3694000	3991000	8726000	9013000	8971000
Com_242_pos	LysoPC 18:1 (2n isomer)	Lipids	POS	521.4	C26H52NO7P	12.7	50190000	50300000	52410000	6482000	6464000	6290000	8901000	8878000	9355000
Com_316_pos	LPC(1-acyl 18:3)	Lipids	POS	517.63	C26H48NO7P	12.59	6611000	7359000	7065000	23190000	23420000	21670000	14780000	15300000	16290000
Com_241_pos	LysoPC 18:3	Lipids	POS	517.3	C26H48NO7P	12.56	6477000	7004000	6873000	22590000	21340000	22700000	15090000	15170000	16620000
Com_816_neg	9,10,13-Trihydroxyoctadec-11-enoic acid	Lipids	NEG	330.241	C18H34O5	9.12	39270000	39680000	40150000	34870000	35660000	36250000	19390000	18290000	19710000
Com_701_neg	LysoPE 16:0 (2n isomer)	Lipids	NEG	453.3	C21H44NO7P	12.5	4486000	4471000	4603000	12780000	12500000	12310000	20480000	20610000	20470000
Com_593_neg	Lysope 16:0	Lipids	NEG	453.55	C21H44NO7P	12.48	4361000	4474000	4560000	12730000	12460000	12050000	20820000	20390000	20480000
Com_313_pos	LPC(1-acyl 16:0)	Lipids	POS	495.63	C24H50NO7P	12.59	3928000	4182000	4209000	21600000	20010000	19580000	26850000	27550000	28490000
Com_315_pos	LPC(1-acyl 18:2)	Lipids	POS	519.65	C26H50NO7P	12.18	3980000	4040000	3985000	23810000	23090000	22750000	31270000	29840000	31190000
Com_258_pos	LysoPC 16:0 (2n isomer)	Lipids	POS	495.33	C24H50NO7P	12.55	6731000	7321000	7227000	36850000	35020000	32840000	39000000	42600000	43630000
Com_451_pos	Linoleic acid amide	Lipids	POS	279.468	C18H33NO	14.17	48340000	47410000	46580000	54840000	51540000	50840000	54990000	52480000	53100000
Com_263_pos	Diethyl glutarate	Lipids	POS	188.105	C9H16O4	0.67	120900000	126700000	116900000	124600000	123600000	121500000	56510000	58890000	56320000
Com_80_pos	Oleamide	Lipids	POS	281.477	C18H35NO	15.12	169200000	171600000	159300000	175600000	171600000	161200000	193600000	184000000	177500000
Com_301_pos	DHZROG	Phytohormones	POS	515.514	C21H33N5O10	1.01	11919	11160	8649	6085	4566	5002	8297	10140	6621
Com_248_pos	trans-zeatin 9-O-glucoside	Phytohormones	POS	381.1	C16H23N5O6	4.49	8007	7899	5357	2462	5439	3357	7779	9235	6811
Com_17_pos	trans-Zeatin riboside	Phytohormones	POS	351.358	C15H21N5O5	5.212	1763	3100	3067	4938	3193	2199	6266	4662	7336
Com_709_neg	GIBBERELLIN A15	Phytohormones	NEG	330.183	C20H26O4	9.18	8892	7568	8962	15280	10370	12930	6329	6890	7746
Com_414_pos	Isopentenyl adenosine	Phytohormones	POS	335.358	C15H21N5O4	6.814	317600	287800	295500	18860	20010	12220	13470	15540	20410
Com_307_pos	IAA-Glu	Phytohormones	POS	304.298	C15H16N2O5	0.72	86760	130500	136400	103200	117600	90560	31500	37200	39170
Com_10_pos	Indole-3-acetic acid	Phytohormones	POS	175.18	C10H9NO2	7.567	5032	11540	4940	40420	51310	29510	41170	48140	48980
Com_96_pos	iP9G	Phytohormones	POS	365.384	C16H23N5O5	1	189100	366900	157900	322000	127300	316100	494300	400000	430400
Com_250_pos	iP7G	Phytohormones	POS	365.2	C16H23N5O5	1	700400	629600	632400	855800	889900	801900	881000	532500	895500
Com_205_pos	1-Aminocyclopropanecarboxylic acid	Phytohormones	POS	101.1	C4H7NO2	0.894	3315000	3053000	3207000	1784000	1677000	1683000	2390000	2456000	2359000
Com_785_neg	Abscisic Acid	Phytohormones	NEG	264.32	C15H20O4	8.13	3859376	3846399	3976013	10070000	11100000	11170000	8874000	9054000	9116000
Com_542_neg	GA 7	Phytohormones	NEG	330.4	C19H22O5	9.22	47510000	46850000	46790000	40720000	41770000	42170000	22410000	22380000	22510000
Com_699_neg	Salicylic acid O-glucoside	Phytohormones	NEG	300.1	C13H16O8	4.14	38020000	37030000	38260000	60360000	61760000	61700000	88820000	87930000	87140000
