# Supplementary material for: Integrated Transcriptomic and Metabolic Analyses Highlight Key Pathways Involved in the Somatic Embryogenesis of Picea mongolica
Source: Plants (Basel). 2025 Jul 11;14(14):2141. doi: 10.3390/plants14142141 (PMC12299269; doi:10.3390/plants14142141)
Supplement: Supplementary file 1 [file plants-14-02141-s001.zip › Table S2..xlsx]

## Sheet: Table S2. 141 DAMs  in EC, GSEs
Table S2. 141 DAMs in EC, GSEs, and MSEs
index	Compounds	Class	Molecular Weight (Da)	Formula	EC-1	EC-2	EC-3	GSEs-1	GSEs-2	GSEs-3	MSEs-1	MSEs-2	MSEs-3	Pathway	KEGG_B_class	KEGG_A_class
Com_1_pos	Adenosine	Nucleotide And Its Derivates	267.24	C10H13N5O4	92440000	90730000	92070000	91560000	90500000	88740000	40760000	45490000	43950000	ko01100//Metabolic pathways;ko02010//ABC transporters;ko00230//Purine metabolism	Global and overview maps;Membrane transport;Nucleotide metabolism	Environmental Information Processing;Metabolism
Com_2_pos	Uridine	Nucleotide And Its Derivates	244.2	C9H12N2O6	4902000	5273000	5104000	5614000	5889000	5420000	8009000	9021000	8726000	ko01100//Metabolic pathways;ko02010//ABC transporters;ko00240//Pyrimidine metabolism	Global and overview maps;Membrane transport;Nucleotide metabolism	Environmental Information Processing;Metabolism
Com_3_pos	Cytidine	Nucleotide And Its Derivates	243.22	C9H13N3O5	19370000	22030000	19460000	16140000	17320000	14310000	6289000	6209000	5930000	ko01100//Metabolic pathways;ko02010//ABC transporters;ko00240//Pyrimidine metabolism	Global and overview maps;Membrane transport;Nucleotide metabolism	Environmental Information Processing;Metabolism
Com_15_pos	Melezitose	Carbohydrates And Its Derivatives	504.44	C18H32O16	2259000	1808000	1940000	4636000	5341000	4229000	6720000	6991000	6581000	-	-	-
Com_20_pos	SDMA	Amino Acid And Its Derivatives	202.25	C8H18N4O2	6790000	6132000	5859000	3471000	4306000	3812000	2658000	2687000	2575000	-	-	-
Com_21_pos	D-Arabitol	Carbohydrates And Its Derivatives	152.15	C5H12O5	44350000	40040000	43370000	45360000	45430000	43610000	266700000	268100000	266600000	ko01100//Metabolic pathways;ko00040//Pentose and glucuronate interconversions	Carbohydrate metabolism;Global and overview maps	Metabolism
Com_28_pos	Glutathione	Amino Acid And Its Derivatives	307.32	C10H17N3O6S	3964000	3943000	3900000	2005000	1898000	2135000	446500	496700	511500	ko01100//Metabolic pathways;ko02010//ABC transporters;ko00270//Cysteine and methionine metabolism;ko00480//Glutathione metabolism	Amino acid metabolism;Global and overview maps;Membrane transport;Metabolism of other amino acids	Environmental Information Processing;Metabolism
Com_30_pos	Pipecolic acid	Amino Acid And Its Derivatives	129.16	C6H11NO2	56460000	55600000	53940000	86800000	79900000	83210000	107100000	106900000	104300000	ko01100//Metabolic pathways;ko01110//Biosynthesis of secondary metabolites;ko01060//Biosynthesis of plant secondary metabolites;ko01064//Biosynthesis of alkaloids derived from ornithine, lysine and nicotinic acid;ko00310//Lysine degradation;ko00960//Tropane, piperidine and pyridine alkaloid biosynthesis	Amino acid metabolism;Biosynthesis of other secondary metabolites;Chemical structure transformation maps;Global and overview maps	Metabolism
Com_31_pos	L-Tryptophan	Amino Acid And Its Derivatives	204.23	C11H12N2O2	50300000	49390000	52100000	23310000	22980000	22420000	36840000	37400000	37850000	ko01100//Metabolic pathways;ko01110//Biosynthesis of secondary metabolites;ko01060//Biosynthesis of plant secondary metabolites;ko01230//Biosynthesis of amino acids;ko01070//Biosynthesis of plant hormones;ko01061//Biosynthesis of phenylpropanoids;ko01063//Biosynthesis of alkaloids derived from shikimate pathway;ko01210//2-Oxocarboxylic acid metabolism;ko00260//Glycine, serine and threonine metabo…	Amino acid metabolism;Biosynthesis of other secondary metabolites;Chemical structure transformation maps;Global and overview maps;Translation	Genetic Information Processing;Metabolism
Com_33_pos	D-glutamine	Amino Acid And Its Derivatives	146.14	C5H10N2O3	70030000	71350000	72370000	110200000	108100000	113200000	173600000	169500000	177300000	ko01100//Metabolic pathways;ko00470//D-Amino acid metabolism	Global and overview maps;Metabolism of other amino acids	Metabolism
Com_34_pos	isoleucine	Amino Acid And Its Derivatives	131.17	C6H13NO2	165800000	160200000	166000000	111900000	116100000	108400000	120800000	117700000	119100000	-	-	-
Com_35_pos	L-Leucine	Amino Acid And Its Derivatives	131.17	C6H13NO2	92690000	93790000	93830000	66280000	63310000	62430000	67220000	69400000	68250000	ko01100//Metabolic pathways;ko01110//Biosynthesis of secondary metabolites;ko01060//Biosynthesis of plant secondary metabolites;ko01230//Biosynthesis of amino acids;ko02010//ABC transporters;ko01210//2-Oxocarboxylic acid metabolism;ko00970//Aminoacyl-tRNA biosynthesis;ko01065//Biosynthesis of alkaloids derived from histidine and purine;ko00966//Glucosinolate biosynthesis;ko00290//Valine, leucine …	Amino acid metabolism;Biosynthesis of other secondary metabolites;Chemical structure transformation maps;Global and overview maps;Membrane transport;Translation	Environmental Information Processing;Genetic Information Processing;Metabolism
Com_38_pos	4-Aminobutyric acid	Amino Acid And Its Derivatives	103.12	C4H9NO2	8879000	8856000	8361000	9605000	9399000	9746000	20520000	20740000	20640000	ko01100//Metabolic pathways;ko01120//Microbial metabolism in diverse environments;ko00330//Arginine and proline metabolism;ko00250//Alanine, aspartate and glutamate metabolism;ko00760//Nicotinate and nicotinamide metabolism;ko00410//beta-Alanine metabolism;ko00650//Butanoate metabolism	Amino acid metabolism;Carbohydrate metabolism;Global and overview maps;Metabolism of cofactors and vitamins;Metabolism of other amino acids	Metabolism
Com_40_pos	DL-Citrulline	Amino Acid And Its Derivatives	175.19	C6H13N3O3	6677000	6909000	6394000	9316000	8930000	8921000	2203000	1868000	2127000	-	-	-
Com_42_pos	L-Alanine	Amino Acid And Its Derivatives	89.09	C3H7NO2	21560000	21090000	21520000	16400000	15760000	15510000	1921000	2011000	1903000	ko01100//Metabolic pathways;ko01110//Biosynthesis of secondary metabolites;ko01120//Microbial metabolism in diverse environments;ko01060//Biosynthesis of plant secondary metabolites;ko01230//Biosynthesis of amino acids;ko02010//ABC transporters;ko01200//Carbon metabolism;ko00470//D-Amino acid metabolism;ko00270//Cysteine and methionine metabolism;ko00970//Aminoacyl-tRNA biosynthesis;ko00250//Alan…	Amino acid metabolism;Chemical structure transformation maps;Energy metabolism;Folding, sorting and degradation;Global and overview maps;Membrane transport;Metabolism of other amino acids;Translation	Environmental Information Processing;Genetic Information Processing;Metabolism
Com_43_pos	L-aspartic Acid	Amino Acid And Its Derivatives	133.1	C4H7NO4	4765000	4914000	4864000	5121000	4786000	5317000	7839000	7254000	8552000	ko01100//Metabolic pathways;ko01110//Biosynthesis of secondary metabolites;ko01120//Microbial metabolism in diverse environments;ko01060//Biosynthesis of plant secondary metabolites;ko01230//Biosynthesis of amino acids;ko02010//ABC transporters;ko01200//Carbon metabolism;ko01070//Biosynthesis of plant hormones;ko00470//D-Amino acid metabolism;ko00270//Cysteine and methionine metabolism;ko01064//B…	Amino acid metabolism;Biosynthesis of other secondary metabolites;Chemical structure transformation maps;Energy metabolism;Global and overview maps;Membrane transport;Metabolism of cofactors and vitamins;Metabolism of other amino acids;Translation	Environmental Information Processing;Genetic Information Processing;Metabolism
Com_44_pos	L-arginine	Amino Acid And Its Derivatives	174.2	C6H14N4O2	11640000	10660000	11120000	11250000	11310000	10740000	88950000	94310000	91020000	ko01100//Metabolic pathways;ko01110//Biosynthesis of secondary metabolites;ko01060//Biosynthesis of plant secondary metabolites;ko01230//Biosynthesis of amino acids;ko02010//ABC transporters;ko00470//D-Amino acid metabolism;ko00330//Arginine and proline metabolism;ko01064//Biosynthesis of alkaloids derived from ornithine, lysine and nicotinic acid;ko00970//Aminoacyl-tRNA biosynthesis;ko00220//Arg…	Amino acid metabolism;Biosynthesis of other secondary metabolites;Chemical structure transformation maps;Global and overview maps;Membrane transport;Metabolism of other amino acids;Translation	Environmental Information Processing;Genetic Information Processing;Metabolism
Com_47_pos	D-Proline	Amino Acid And Its Derivatives	115.13	C5H9NO2	39040000	37580000	38030000	46900000	46070000	43310000	37860000	38960000	36490000	ko01100//Metabolic pathways;ko00470//D-Amino acid metabolism;ko00330//Arginine and proline metabolism	Amino acid metabolism;Global and overview maps;Metabolism of other amino acids	Metabolism
Com_50_pos	N-Methylsarcosine	Amino Acid And Its Derivatives	103.12	C4H9NO2	5012000	4876000	4831000	5581000	5931000	5067000	9538000	9951000	9541000	ko01100//Metabolic pathways;ko00260//Glycine, serine and threonine metabolism	Amino acid metabolism;Global and overview maps	Metabolism
Com_55_pos	H-Abu-OH	Amino Acid And Its Derivatives	103.12	C4H9NO2	5499000	5532000	5716000	3468000	3673000	3487000	783000	856000	828000	-	-	-
Com_56_pos	L-Glutamic acid	Amino Acid And Its Derivatives	147.13	C5H9NO4	6163000	6260000	6365000	6095000	5785000	5899000	14050000	13820000	12830000	ko01100//Metabolic pathways;ko01110//Biosynthesis of secondary metabolites;ko01120//Microbial metabolism in diverse environments;ko01060//Biosynthesis of plant secondary metabolites;ko01230//Biosynthesis of amino acids;ko02010//ABC transporters;ko01200//Carbon metabolism;ko00470//D-Amino acid metabolism;ko00330//Arginine and proline metabolism;ko01064//Biosynthesis of alkaloids derived from ornit…	Amino acid metabolism;Biosynthesis of other secondary metabolites;Carbohydrate metabolism;Chemical structure transformation maps;Energy metabolism;Global and overview maps;Membrane transport;Metabolism of cofactors and vitamins;Metabolism of other amino acids;Translation	Environmental Information Processing;Genetic Information Processing;Metabolism
Com_57_pos	D-2-Aminobutyric acid	Organic Acid And Its Derivatives	103.12	C4H9NO2	5078000	4890000	4948000	3197000	3306000	3166000	827100	982200	789700	-	-	-
Com_58_pos	DL-Norvaline	Amino Acid And Its Derivatives	117.15	C5H11NO2	22950000	22320000	22210000	17240000	16080000	18010000	17070000	14670000	16550000	-	-	-
Com_59_pos	Dl-methionine	Amino Acid And Its Derivatives	149.211	C5H11NO2S	8396000	8975000	8550000	5796000	7119000	5792000	8016000	6764000	7026000	-	-	-
Com_61_pos	D-Phenylalanine	Amino Acid And Its Derivatives	165.19	C9H11NO2	207400000	208500000	208300000	107400000	109300000	104100000	103100000	104200000	103800000	ko01100//Metabolic pathways;ko00470//D-Amino acid metabolism;ko00360//Phenylalanine metabolism	Amino acid metabolism;Global and overview maps;Metabolism of other amino acids	Metabolism
Com_71_pos	trans-3-Hydroxy-L-proline	Amino Acid And Its Derivatives	131.13	C5H9NO3	5892000	5678000	5847000	3990000	4068000	3960000	4208000	4338000	4323000	ko01100//Metabolic pathways;ko00330//Arginine and proline metabolism	Amino acid metabolism;Global and overview maps	Metabolism
Com_72_pos	S-Methyl-L-cysteine	Amino Acid And Its Derivatives	135.185	C4H9NO2S	7095000	7516000	7523000	6932000	6843000	6809000	11180000	12140000	11020000	ko02010//ABC transporters	Membrane transport	Environmental Information Processing
Com_80_pos	Oleamide	Lipids	281.477	C18H35NO	169200000	171600000	159300000	175600000	171600000	161200000	193600000	184000000	177500000	-	-	-
Com_84_pos	NG,NG-Dimethyl-L-arginine	Amino Acid And Its Derivatives	202.25	C8H18N4O2	8881000	8494000	10050000	5632000	4952000	6154000	3892000	3979000	3944000	-	-	-
Com_86_pos	N-Acetyl-L-leucine	Amino Acid And Its Derivatives	173.21	C8H15NO3	2977000	2766000	2770000	339900	172600	199500	1283000	1389000	1305000	-	-	-
Com_95_pos	2,6-Diaminooimelic Acid	Organic Acid And Its Derivatives	190.197	C7H14N2O4	1659000	1679000	1452000	768200	869400	701100	4451000	4819000	4409000	-	-	-
Com_97_pos	Indole-3-acetamide	Organoheterocyclic compounds	174.199	C10H10N2O	310400	297300	303500	348500	368800	314800	3226000	3039000	3148000	ko01100//Metabolic pathways;ko00380//Tryptophan metabolism	Amino acid metabolism;Global and overview maps	Metabolism
Com_98_pos	Hypoxanthine-9-beta-D-Arabinofuranoside	Nucleotide And Its Derivates	268.226	C10H12N4O5	6283000	6136000	6428000	6348000	6122000	6038000	2709000	2943000	2940000	-	-	-
Com_101_pos	Diosgenin	Terpenoids	414.621	C27H42O3	50240000	47420000	49580000	39220000	40440000	40840000	33520000	32690000	32510000	ko01060//Biosynthesis of plant secondary metabolites	Chemical structure transformation maps	Metabolism
Com_107_pos	4-Acetamidophenol	Phenols And Its Derivatives	151.163	C8H9NO2	4841000	4686000	4730000	8606000	8501000	8066000	8281000	9274000	9512000	-	-	-
Com_109_pos	Tetraethylammonium fluoride	Organoheterocyclic compounds	149.25	C8H20FN	9323000	8638000	7984000	6512000	8369000	6186000	2454000	2842000	2324000	-	-	-
Com_111_pos	gamma-Glutamylglutamic acid	Amino Acid And Its Derivatives	276.243	C10H16N2O7	287500	315900	318300	982500	971900	1126000	6076000	5673000	6733000	-	-	-
Com_116_pos	Sarcosine	Amino Acid And Its Derivatives	89.093	C3H7NO2	36410000	35410000	33740000	26690000	26010000	23390000	2911000	2984000	3090000	ko01100//Metabolic pathways;ko00330//Arginine and proline metabolism;ko00260//Glycine, serine and threonine metabolism	Amino acid metabolism;Global and overview maps	Metabolism
Com_119_pos	R-Aminobutyrate	Organic Acid And Its Derivatives	103.12	C4H9NO2	2857000	2863000	3071000	3457000	3061000	3737000	7695000	7365000	7756000	-	-	-
Com_124_pos	N-Methyl-L-arginine	Amino Acid And Its Derivatives	188.23	C7H16N4O2	805300	747500	809500	1889000	2049000	1721000	4570000	4891000	4701000	-	-	-
Com_125_pos	N-Methyl-a-aminoisobutyric acid	Amino Acid And Its Derivatives	117.146	C5H11NO2	13680000	14710000	14970000	9940000	9559000	9235000	8536000	9149000	8446000	-	-	-
Com_127_pos	L-Saccharopine	Amino Acid And Its Derivatives	276.286	C11H20N2O6	589300	504900	548600	743400	766200	1163000	3923000	3504000	3841000	ko01100//Metabolic pathways;ko01110//Biosynthesis of secondary metabolites;ko01230//Biosynthesis of amino acids;ko00310//Lysine degradation;ko00300//Lysine biosynthesis	Amino acid metabolism;Global and overview maps	Metabolism
Com_128_pos	L-Methionine sulfone	Amino Acid And Its Derivatives	181.21	C5H11NO4S	45950000	40700000	43220000	28980000	28830000	25240000	29620000	35150000	31730000	-	-	-
Com_129_pos	L-Cysteine-glutathione gisulfide	Amino Acid And Its Derivatives	426.466	C13H22N4O8S2	1509000	1940000	1861000	2139000	1780000	1993000	4910000	4539000	4658000	-	-	-
Com_131_pos	L-Alanyl-L-leucine	Amino Acid And Its Derivatives	202.251	C9H18N2O3	2369000	2376000	2399000	453600	421100	400900	171700	196000	184500	-	-	-
Com_133_pos	Homoserine	Amino Acid And Its Derivatives	119.119	C4H9NO3	10320000	10160000	9958000	6848000	7356000	7128000	7088000	6677000	6950000	ko01100//Metabolic pathways;ko01110//Biosynthesis of secondary metabolites;ko01120//Microbial metabolism in diverse environments;ko01230//Biosynthesis of amino acids;ko00270//Cysteine and methionine metabolism;ko00260//Glycine, serine and threonine metabolism;ko00300//Lysine biosynthesis;ko00920//Sulfur metabolism	Amino acid metabolism;Energy metabolism;Global and overview maps	Metabolism
Com_135_pos	Histidine	Amino Acid And Its Derivatives	155.15	C6H9N3O2	6691000	6845000	6735000	6361000	5704000	5643000	10710000	10380000	10720000	-	-	-
Com_136_pos	Oxidized glutathione	Amino Acid And Its Derivatives	612.631	C20H32N6O12S2	579600	491200	520900	2301000	2436000	2076000	160700	161500	164600	ko01100//Metabolic pathways;ko00480//Glutathione metabolism	Global and overview maps;Metabolism of other amino acids	Metabolism
Com_137_pos	Gly-Phe	Amino Acid And Its Derivatives	222.24	C11H14N2O3	2979000	2900000	3033000	734400	719200	718100	188100	180000	181900	-	-	-
Com_138_pos	Glutamine	Amino Acid And Its Derivatives	146.145	C5H10N2O3	109400000	109800000	105700000	179300000	171600000	164500000	240000000	252600000	240900000	-	-	-
Com_139_pos	Ergothioneine	Amino Acid And Its Derivatives	229.299	C9H15N3O2S	95180	91020	107600	948100	612900	881900	14680000	13480000	14640000	ko01100//Metabolic pathways;ko00340//Histidine metabolism	Amino acid metabolism;Global and overview maps	Metabolism
Com_140_pos	Valine	Amino Acid And Its Derivatives	117.146	C5H11NO2	31680000	29310000	30010000	22990000	20880000	23280000	21210000	19430000	21690000	-	-	-
Com_141_pos	Proline	Amino Acid And Its Derivatives	115.131	C5H9NO2	23110000	21660000	22460000	25950000	26570000	25820000	21250000	21310000	21130000	-	-	-
Com_144_pos	Dl-Indole-3-lactic acid	Organoheterocyclic compounds	205.21	C11H11NO3	59670000	57230000	58480000	26980000	25880000	26760000	42580000	42670000	43470000	-	-	-
Com_145_pos	Dl-Alanyl-glycine	Amino Acid And Its Derivatives	146.144	C5H10N2O3	91860000	95230000	90290000	138700000	139300000	133600000	180800000	180700000	181600000	-	-	-
Com_149_pos	Cycloleucine	Amino Acid And Its Derivatives	129.157	C6H11NO2	70850000	66690000	64380000	103700000	101000000	98000000	140900000	146500000	145300000	-	-	-
Com_152_pos	Ala-gly	Amino Acid And Its Derivatives	146.144	C5H10N2O3	9308000	9154000	8892000	14160000	14720000	14020000	22430000	22160000	21570000	-	-	-
Com_159_pos	D-Pyroglutamic acid	Amino Acid And Its Derivatives	129.11	C5H7NO3	43850000	44170000	43580000	37600000	35720000	36740000	30980000	32860000	32930000	ko01100//Metabolic pathways;ko00470//D-Amino acid metabolism	Global and overview maps;Metabolism of other amino acids	Metabolism
Com_167_pos	Lysopc 17:0	Lipids	509.657	C25H52NO7P	251700	286900	231300	2970000	2751000	2565000	6157000	6391000	6613000	-	-	-
Com_169_pos	Lysine	Amino Acid And Its Derivatives	146.188	C6H14N2O2	61910000	62250000	59900000	93640000	89640000	87240000	126400000	123400000	126000000	-	-	-
Com_179_pos	Trigonelline	Alkaloids and derivatives	137.136	C7H7NO2	8178000	8280000	8767000	4614000	4621000	4063000	3125000	3433000	3105000	ko00760//Nicotinate and nicotinamide metabolism	Metabolism of cofactors and vitamins	Metabolism
Com_195_pos	Vitamin B1	Vitamins	265.354	C12H17N4OS+	6070000	5504000	6036000	11790000	12370000	18730000	10090000	6495000	10240000	ko01100//Metabolic pathways;ko02010//ABC transporters;ko04122//Sulfur relay system;ko00730//Thiamine metabolism	Folding, sorting and degradation;Global and overview maps;Membrane transport;Metabolism of cofactors and vitamins	Environmental Information Processing;Genetic Information Processing;Metabolism
Com_196_pos	DL-Glutamine	Amino Acid And Its Derivatives	146.14	C5H10N2O3	87170000	87170000	85770000	129600000	133600000	122700000	191000000	191000000	190200000	-	-	-
Com_198_pos	L-lysine	Amino Acid And Its Derivatives	146.19	C6H14N2O2	104700000	100800000	104200000	159800000	152900000	150400000	214600000	220800000	215500000	ko01100//Metabolic pathways;ko01110//Biosynthesis of secondary metabolites;ko01120//Microbial metabolism in diverse environments;ko01060//Biosynthesis of plant secondary metabolites;ko01230//Biosynthesis of amino acids;ko02010//ABC transporters;ko00470//D-Amino acid metabolism;ko01064//Biosynthesis of alkaloids derived from ornithine, lysine and nicotinic acid;ko01210//2-Oxocarboxylic acid metabo…	Amino acid metabolism;Biosynthesis of other secondary metabolites;Chemical structure transformation maps;Global and overview maps;Membrane transport;Metabolism of cofactors and vitamins;Metabolism of other amino acids;Translation	Environmental Information Processing;Genetic Information Processing;Metabolism
Com_200_pos	D-Serine	Amino Acid And Its Derivatives	105.09	C3H7NO3	7649000	6671000	7338000	5760000	6103000	5712000	3418000	3343000	3341000	ko01100//Metabolic pathways;ko00470//D-Amino acid metabolism;ko00260//Glycine, serine and threonine metabolism	Amino acid metabolism;Global and overview maps;Metabolism of other amino acids	Metabolism
Com_201_pos	Adenine	Organoheterocyclic compounds	135.127	C5H5N5	8622000	7583000	7429000	6281000	7235000	5609000	10500000	11790000	10510000	ko01100//Metabolic pathways;ko01110//Biosynthesis of secondary metabolites;ko00230//Purine metabolism;ko00908//Zeatin biosynthesis	Global and overview maps;Metabolism of terpenoids and polyketides;Nucleotide metabolism	Metabolism
Com_202_pos	beta-Alanine methyl ester	Amino Acid And Its Derivatives	103.12	C4H9NO2	9126000	8850000	9384000	10370000	9592000	11160000	20100000	21440000	21390000	-	-	-
Com_206_pos	L-Phenylalanine	Amino Acid And Its Derivatives	165.19	C9H11NO2	225000000	227500000	229600000	119800000	118900000	116500000	113800000	115400000	115200000	ko01100//Metabolic pathways;ko01110//Biosynthesis of secondary metabolites;ko01060//Biosynthesis of plant secondary metabolites;ko01230//Biosynthesis of amino acids;ko02010//ABC transporters;ko01070//Biosynthesis of plant hormones;ko00470//D-Amino acid metabolism;ko01061//Biosynthesis of phenylpropanoids;ko01063//Biosynthesis of alkaloids derived from shikimate pathway;ko01064//Biosynthesis of al…	Amino acid metabolism;Biosynthesis of other secondary metabolites;Chemical structure transformation maps;Global and overview maps;Membrane transport;Metabolism of other amino acids;Translation	Environmental Information Processing;Genetic Information Processing;Metabolism
Com_211_pos	Alanine	Amino Acid And Its Derivatives	89.094	C3H7NO2	5881000	6479000	6078000	4564000	4457000	4169000	636800	559500	541100	ko01100//Metabolic pathways;ko00460//Cyanoamino acid metabolism	Global and overview maps;Metabolism of other amino acids	Metabolism
Com_219_pos	7-methylguanine	Organoheterocyclic compounds	165.065	C6H7N5O	38320000	37300000	38710000	19080000	18140000	17950000	17750000	18060000	18170000	-	-	-
Com_227_pos	Aminopurine	Organoheterocyclic compounds	135.1	C5H5N5	8379000	7710000	7719000	7240000	6902000	6285000	10800000	11220000	10780000	-	-	-
Com_240_pos	LysoPC 18:2	Lipids	519.3	C26H50NO7P	600000	646100	622400	6365000	6131000	6352000	7920000	8118000	8309000	-	-	-
Com_241_pos	LysoPC 18:3	Lipids	517.3	C26H48NO7P	6477000	7004000	6873000	22590000	21340000	22700000	15090000	15170000	16620000	-	-	-
Com_242_pos	LysoPC 18:1 (2n isomer)	Lipids	521.4	C26H52NO7P	50190000	50300000	52410000	6482000	6464000	6290000	8901000	8878000	9355000	-	-	-
Com_244_pos	LysoPC 18:2 (2n isomer)	Lipids	519	C26H50NO7P	526700	550400	599100	3330000	3274000	3086000	2796000	2927000	2727000	-	-	-
Com_245_pos	LysoPE 18:2 (2n isomer)	Lipids	477.6	C23H44NO7P	873000	945400	925000	3346000	3277000	3073000	3010000	3126000	3202000	-	-	-
Com_246_pos	LysoPC 18:1	Lipids	521.1	C26H52NO7P	2274000	2431000	2438000	250000	327300	313800	416000	380600	398000	-	-	-
Com_256_pos	LysoPC 20:4	Lipids	543.4	C28H50NO7P	12200000	13000000	13090000	2253000	2171000	2285000	1211000	1264000	1246000	-	-	-
Com_258_pos	LysoPC 16:0 (2n isomer)	Lipids	495.33	C24H50NO7P	6731000	7321000	7227000	36850000	35020000	32840000	39000000	42600000	43630000	-	-	-
Com_262_pos	6-Aminocaproic acid	Lipids	131.095	C6H13NO2	8932000	8666000	8794000	6344000	6304000	6168000	5636000	5560000	5712000	ko01100//Metabolic pathways;ko01120//Microbial metabolism in diverse environments	Global and overview maps	Metabolism
Com_263_pos	Diethyl glutarate	Lipids	188.105	C9H16O4	120900000	126700000	116900000	124600000	123600000	121500000	56510000	58890000	56320000	-	-	-
Com_313_pos	LPC(1-acyl 16:0)	Lipids	495.63	C24H50NO7P	3928000	4182000	4209000	21600000	20010000	19580000	26850000	27550000	28490000	-	-	-
Com_314_pos	LPC(1-acyl 18:1)	Lipids	521.67	C26H52NO7P	42340000	42890000	41600000	5530000	5557000	5440000	7497000	7784000	7967000	-	-	-
Com_315_pos	LPC(1-acyl 18:2)	Lipids	519.65	C26H50NO7P	3980000	4040000	3985000	23810000	23090000	22750000	31270000	29840000	31190000	-	-	-
Com_316_pos	LPC(1-acyl 18:3)	Lipids	517.63	C26H48NO7P	6611000	7359000	7065000	23190000	23420000	21670000	14780000	15300000	16290000	-	-	-
Com_323_pos	2-Methoxyhexadecanoate	Lipids	270.451	C17H34O2	1949000	1859000	1648000	2351000	2205000	1949000	5801000	5495000	5664000	-	-	-
Com_327_pos	N', N''-Caffeoyl, feruloylputrescine	Amines	426.46	C23H26N2O6	2849000	2383000	2725000	3090000	3140000	3634000	7923000	7059000	8424000	-	-	-
Com_347_pos	Rhodomyrtone	Organoheterocyclic compounds	442.54	C26H34O6	7276000	6991000	6890000	6106000	6014000	6419000	1525000	1299000	1493000	-	-	-
Com_381_pos	L-Dihydroorotic acid	Amino Acid And Its Derivatives	158.112	C5H6N2O4	40620000	39110000	43250000	40390000	40100000	40600000	48350000	48460000	49920000	ko01100//Metabolic pathways;ko00240//Pyrimidine metabolism	Global and overview maps;Nucleotide metabolism	Metabolism
Com_419_pos	Zarzissine	Organoheterocyclic compounds	135.054	C5H5N5	6253000	5597000	5631000	3666000	3745000	3638000	4343000	4682000	4325000	-	-	-
Com_422_pos	(S)-2-Phenyloxirane	Organoheterocyclic compounds	120.058	C8H8O	6772000	6794000	6812000	5924000	5814000	6081000	430100	519200	461400	ko01100//Metabolic pathways;ko01120//Microbial metabolism in diverse environments	Global and overview maps	Metabolism
Com_424_pos	HBOA	Organoheterocyclic compounds	165.042	C8H7NO3	178000000	176900000	180000000	92260000	93690000	93490000	89110000	90990000	92240000	ko01110//Biosynthesis of secondary metabolites;ko00402//Benzoxazinoid biosynthesis	Biosynthesis of other secondary metabolites;Global and overview maps	Metabolism
Com_434_pos	2,6-Dimethoxybenzoquinone	Organooxygen compounds	168.042	C8H8O4	144785	117456	117719	180500	161400	155800	3132000	3211000	3181000	-	-	-
Com_436_pos	Turanose	Carbohydrates And Its Derivatives	342.3	C12H22O11	8185000	6621000	7755000	11370000	10930000	9946000	9847000	10600000	10310000	-	-	-
Com_441_pos	2-Aminoisobutyric acid	Amino Acid And Its Derivatives	103.063	C4H9NO2	13910000	12960000	13160000	15210000	14640000	13930000	23710000	24570000	24360000	-	-	-
Com_444_pos	L-Glycyl-L-phenylalanine	Amino Acid And Its Derivatives	222.1	C11H14N2O3	3720000	3579000	3687000	916700	931700	877900	207300	206800	229500	-	-	-
Com_445_pos	Phenylethanolamine	Amines	137.084	C8H11NO	11310000	10640000	10520000	9546000	10060000	9828000	1262488	1308466	1246144	-	-	-
Com_451_pos	Linoleic acid amide	Lipids	279.468	C18H33NO	48340000	47410000	46580000	54840000	51540000	50840000	54990000	52480000	53100000	-	-	-
Com_459_pos	N-Methylalanine	Amino Acid And Its Derivatives	103.12	C4H9NO2	1598000	1611000	1551000	1860000	1894000	1753000	4303000	4551000	4221000	-	-	-
Com_482_neg	Methylmalonate	Organic Acid And Its Derivatives	118.09	C4H6O4	1907000	1650000	1831000	3155000	3079000	3540000	7885000	8243000	6573000	ko01100//Metabolic pathways;ko00240//Pyrimidine metabolism;ko00640//Propanoate metabolism;ko00280//Valine, leucine and isoleucine degradation	Amino acid metabolism;Carbohydrate metabolism;Global and overview maps;Nucleotide metabolism	Metabolism
Com_486_neg	Quinic acid	Organic Acid And Its Derivatives	192.17	C7H12O6	7454000	7779000	7952000	6497000	6927000	6913000	24960000	22810000	20750000	ko01100//Metabolic pathways;ko00400//Phenylalanine, tyrosine and tryptophan biosynthesis	Amino acid metabolism;Global and overview maps	Metabolism
Com_509_neg	Isoguanosine	Alkaloids and derivatives	283.241	C10H13N5O5	559500	1866000	490800	2357000	1348000	2200000	4663714	4661857	4689428	-	-	-
Com_513_neg	L-Glutamine	Amino Acid And Its Derivatives	146.14	C5H10N2O3	12800000	13400000	14570000	20030000	21000000	21290000	38210000	36970000	32330000	ko01100//Metabolic pathways;ko01120//Microbial metabolism in diverse environments;ko01060//Biosynthesis of plant secondary metabolites;ko01230//Biosynthesis of amino acids;ko02010//ABC transporters;ko00470//D-Amino acid metabolism;ko00230//Purine metabolism;ko00240//Pyrimidine metabolism;ko00970//Aminoacyl-tRNA biosynthesis;ko00630//Glyoxylate and dicarboxylate metabolism;ko00250//Alanine, aspart…	Amino acid metabolism;Carbohydrate metabolism;Chemical structure transformation maps;Energy metabolism;Global and overview maps;Membrane transport;Metabolism of cofactors and vitamins;Metabolism of other amino acids;Nucleotide metabolism;Translation	Environmental Information Processing;Genetic Information Processing;Metabolism
Com_515_neg	L-Asparagine	Amino Acid And Its Derivatives	132.12	C4H8N2O3	7175000	6712000	6929000	9016000	8627000	8829000	16000000	16110000	15900000	ko01100//Metabolic pathways;ko01110//Biosynthesis of secondary metabolites;ko01060//Biosynthesis of plant secondary metabolites;ko01230//Biosynthesis of amino acids;ko00970//Aminoacyl-tRNA biosynthesis;ko00250//Alanine, aspartate and glutamate metabolism;ko00460//Cyanoamino acid metabolism	Amino acid metabolism;Chemical structure transformation maps;Global and overview maps;Metabolism of other amino acids;Translation	Genetic Information Processing;Metabolism
Com_522_neg	Citric acid	Organic Acid And Its Derivatives	192.12	C6H8O7	10870000	13510000	10130000	26790000	25130000	27050000	285500	334600	534700	ko01100//Metabolic pathways;ko01110//Biosynthesis of secondary metabolites;ko01120//Microbial metabolism in diverse environments;ko01060//Biosynthesis of plant secondary metabolites;ko01230//Biosynthesis of amino acids;ko01200//Carbon metabolism;ko01070//Biosynthesis of plant hormones;ko01061//Biosynthesis of phenylpropanoids;ko01063//Biosynthesis of alkaloids derived from shikimate pathway;ko010…	Amino acid metabolism;Carbohydrate metabolism;Chemical structure transformation maps;Global and overview maps	Metabolism
Com_533_neg	Succinic acid	Organic Acid And Its Derivatives	118.09	C4H6O4	1278000	1357000	1217000	2671000	3297000	2689000	6335000	6196000	7820000	ko01100//Metabolic pathways;ko01110//Biosynthesis of secondary metabolites;ko01120//Microbial metabolism in diverse environments;ko01060//Biosynthesis of plant secondary metabolites;ko01200//Carbon metabolism;ko01070//Biosynthesis of plant hormones;ko01061//Biosynthesis of phenylpropanoids;ko01063//Biosynthesis of alkaloids derived from shikimate pathway;ko01064//Biosynthesis of alkaloids derived…	Amino acid metabolism;Carbohydrate metabolism;Chemical structure transformation maps;Energy metabolism;Global and overview maps;Metabolism of cofactors and vitamins	Metabolism
Com_542_neg	GA 7	Phytohormones	330.4	C19H22O5	47510000	46850000	46790000	40720000	41770000	42170000	22410000	22380000	22510000	-	-	-
Com_554_neg	D-Erythrose-4-phosphate	Carbohydrates And Its Derivatives	200.084	C4H9O7P	375600	422300	458600	437100	503300	504500	3767000	3753000	3985000	ko01100//Metabolic pathways;ko01110//Biosynthesis of secondary metabolites;ko01120//Microbial metabolism in diverse environments;ko01060//Biosynthesis of plant secondary metabolites;ko01230//Biosynthesis of amino acids;ko01200//Carbon metabolism;ko01070//Biosynthesis of plant hormones;ko01061//Biosynthesis of phenylpropanoids;ko01063//Biosynthesis of alkaloids derived from shikimate pathway;ko000…	Amino acid metabolism;Carbohydrate metabolism;Chemical structure transformation maps;Energy metabolism;Global and overview maps;Metabolism of cofactors and vitamins	Metabolism
Com_564_neg	gamma,gamma-Dimethylallyl pyrophosphate	Lipids	246.092	C5H12O7P2	3898000	3755000	3717000	3888000	3694000	3991000	8726000	9013000	8971000	ko01100//Metabolic pathways;ko01110//Biosynthesis of secondary metabolites;ko01060//Biosynthesis of plant secondary metabolites;ko01070//Biosynthesis of plant hormones;ko01062//Biosynthesis of terpenoids and steroids;ko00908//Zeatin biosynthesis;ko00740//Riboflavin metabolism;ko00900//Terpenoid backbone biosynthesis	Chemical structure transformation maps;Global and overview maps;Metabolism of cofactors and vitamins;Metabolism of terpenoids and polyketides	Metabolism
Com_573_neg	Ala-trp	Amino Acid And Its Derivatives	275.303	C14H17N3O3	223200	228300	249900	867900	891200	849200	5193000	4998000	5136000	-	-	-
Com_577_neg	D-Fructose 6-Phosphate	Carbohydrates And Its Derivatives	260.136	C6H13O9P	11780000	13400000	13090000	15280000	15910000	15960000	81260000	85260000	82900000	ko01100//Metabolic pathways;ko01110//Biosynthesis of secondary metabolites;ko01120//Microbial metabolism in diverse environments;ko01200//Carbon metabolism;ko00052//Galactose metabolism;ko00710//Carbon fixation in photosynthetic organisms;ko00500//Starch and sucrose metabolism	Carbohydrate metabolism;Energy metabolism;Global and overview maps	Metabolism
Com_578_neg	D-Galactonic acid	Organic Acid And Its Derivatives	196.155	C6H12O7	1874000	1724000	1792000	563900	550500	541900	3807000	4024000	3879000	ko01100//Metabolic pathways;ko01120//Microbial metabolism in diverse environments;ko00052//Galactose metabolism	Carbohydrate metabolism;Global and overview maps	Metabolism
Com_580_neg	D-Gluconic acid	Carbohydrates And Its Derivatives	196.155	C6H12O7	3034000	3024000	2970000	967400	938400	983100	6391000	6976000	6464000	ko01100//Metabolic pathways;ko01110//Biosynthesis of secondary metabolites;ko01120//Microbial metabolism in diverse environments;ko01200//Carbon metabolism;ko00030//Pentose phosphate pathway	Carbohydrate metabolism;Global and overview maps	Metabolism
Com_584_neg	Aspartic Acid	Amino Acid And Its Derivatives	133.103	C4H7NO4	25610000	25060000	22020000	23750000	24690000	24830000	12860000	14060000	14390000	-	-	-
Com_585_neg	Dl-Glutamic acid	Amino Acid And Its Derivatives	147.129	C5H9NO4	2111000	1795000	1972000	2978000	2853000	2654000	5839000	5780000	4828000	ko01100//Metabolic pathways;ko00460//Cyanoamino acid metabolism	Global and overview maps;Metabolism of other amino acids	Metabolism
Com_586_neg	DL-o-Tyrosine	Amino Acid And Its Derivatives	181.189	C9H11NO3	4914000	5318000	5226000	2347000	2212000	2279000	2897000	3146000	3144000	-	-	-
Com_593_neg	Lysope 16:0	Lipids	453.55	C21H44NO7P	4361000	4474000	4560000	12730000	12460000	12050000	20820000	20390000	20480000	-	-	-
Com_595_neg	Lysope 18:1	Lipids	479.588	C23H46NO7P	8904000	9122000	8881000	1809000	1849000	1852000	4403000	4455000	4357000	-	-	-
Com_604_neg	D-threo-Isocitric acid	Organic Acid And Its Derivatives	192.124	C6H8O7	7093000	8967000	7795000	17920000	17560000	18680000	221700	224500	363700	-	-	-
Com_608_neg	D-Arabinose-5-phosphate	Carbohydrates And Its Derivatives	230.11	C5H11O8P	1614000	1527000	1677000	1554000	1513000	1577000	4515000	4148000	3738000	ko01100//Metabolic pathways	Global and overview maps	Metabolism
Com_610_neg	dUMP	Nucleotide And Its Derivates	308.182	C9H13N2O8P	246400	267300	243900	340500	388900	378800	3413000	3265000	3315000	ko01100//Metabolic pathways;ko00240//Pyrimidine metabolism	Global and overview maps;Nucleotide metabolism	Metabolism
Com_611_neg	alpha-D-Galactose 1-phosphate	Carbohydrates And Its Derivatives	260.136	C6H13O9P	9166000	9196000	9525000	14920000	16140000	16210000	48450000	47200000	39960000	ko01100//Metabolic pathways;ko00052//Galactose metabolism;ko00520//Amino sugar and nucleotide sugar metabolism	Carbohydrate metabolism;Global and overview maps	Metabolism
Com_656_neg	L-Histidine	Amino Acid And Its Derivatives	155.15	C6H9N3O2	2330000	2310000	2153000	2075000	1975000	2077000	4860000	4468000	4994000	ko01100//Metabolic pathways;ko01110//Biosynthesis of secondary metabolites;ko01060//Biosynthesis of plant secondary metabolites;ko01230//Biosynthesis of amino acids;ko02010//ABC transporters;ko00470//D-Amino acid metabolism;ko00970//Aminoacyl-tRNA biosynthesis;ko01065//Biosynthesis of alkaloids derived from histidine and purine;ko00340//Histidine metabolism;ko00410//beta-Alanine metabolism	Amino acid metabolism;Chemical structure transformation maps;Global and overview maps;Membrane transport;Metabolism of other amino acids;Translation	Environmental Information Processing;Genetic Information Processing;Metabolism
Com_680_neg	Galactinol	Carbohydrates And Its Derivatives	342.116	C12H22O11	154600	157000	139500	380400	371400	379100	3283000	3692000	3363000	ko01100//Metabolic pathways;ko00052//Galactose metabolism	Carbohydrate metabolism;Global and overview maps	Metabolism
Com_699_neg	Salicylic acid O-glucoside	Phytohormones	300.1	C13H16O8	38020000	37030000	38260000	60360000	61760000	61700000	88820000	87930000	87140000	-	-	-
Com_700_neg	3,7-Di-O-methylquercetin	Flavonoids	330.1	C17H14O7	35480000	35460000	36330000	30540000	31560000	31820000	16300000	16820000	17060000	ko01110//Biosynthesis of secondary metabolites;ko00944//Flavone and flavonol biosynthesis	Biosynthesis of other secondary metabolites;Global and overview maps	Metabolism
Com_701_neg	LysoPE 16:0 (2n isomer)	Lipids	453.3	C21H44NO7P	4486000	4471000	4603000	12780000	12500000	12310000	20480000	20610000	20470000	-	-	-
Com_706_neg	L-Malic acid	Organic Acid And Its Derivatives	134.022	C4H6O5	145200000	149300000	158100000	169100000	180700000	178700000	76540000	77180000	75110000	ko01100//Metabolic pathways;ko01110//Biosynthesis of secondary metabolites;ko01120//Microbial metabolism in diverse environments;ko01060//Biosynthesis of plant secondary metabolites;ko01200//Carbon metabolism;ko01070//Biosynthesis of plant hormones;ko01061//Biosynthesis of phenylpropanoids;ko01063//Biosynthesis of alkaloids derived from shikimate pathway;ko01064//Biosynthesis of alkaloids derived…	Carbohydrate metabolism;Chemical structure transformation maps;Energy metabolism;Global and overview maps	Metabolism
Com_710_neg	D-Glucose-6-phosphate	Carbohydrates And Its Derivatives	260.03	C6H13O9P	11190000	10730000	9862000	13870000	14610000	14090000	91250000	95550000	90900000	ko01100//Metabolic pathways;ko01110//Biosynthesis of secondary metabolites;ko01062//Biosynthesis of terpenoids and steroids;ko00500//Starch and sucrose metabolism;ko00524//Neomycin, kanamycin and gentamicin biosynthesis;ko00562//Inositol phosphate metabolism	Biosynthesis of other secondary metabolites;Carbohydrate metabolism;Chemical structure transformation maps;Global and overview maps	Metabolism
Com_711_neg	Coniferin	Carbohydrates And Its Derivatives	342.132	C16H22O8	179200	138500	144600	407200	371600	376800	2777000	3015000	2972000	ko01110//Biosynthesis of secondary metabolites;ko00940//Phenylpropanoid biosynthesis	Biosynthesis of other secondary metabolites;Global and overview maps	Metabolism
Com_746_neg	D-Mannose 6-phosphate	Carbohydrates And Its Derivatives	260.136	C6H13O9P	1536000	1498000	1473000	2179000	2164000	2126000	17320000	17270000	17330000	ko01100//Metabolic pathways;ko01110//Biosynthesis of secondary metabolites;ko00520//Amino sugar and nucleotide sugar metabolism;ko00051//Fructose and mannose metabolism	Carbohydrate metabolism;Global and overview maps	Metabolism
Com_752_neg	Isocitrate	Organic Acid And Its Derivatives	192.124	C6H8O7	14680000	17540000	14970000	33700000	32790000	34770000	451900	539300	668200	ko01100//Metabolic pathways;ko01110//Biosynthesis of secondary metabolites;ko01120//Microbial metabolism in diverse environments;ko01060//Biosynthesis of plant secondary metabolites;ko01230//Biosynthesis of amino acids;ko01200//Carbon metabolism;ko01070//Biosynthesis of plant hormones;ko01061//Biosynthesis of phenylpropanoids;ko01063//Biosynthesis of alkaloids derived from shikimate pathway;ko010…	Carbohydrate metabolism;Chemical structure transformation maps;Global and overview maps	Metabolism
Com_774_neg	2 _x0013_furanoic acid	Organic Acid And Its Derivatives	112.084	C5H4O3	1242000	1524000	1210000	2869000	2914000	2831000	37410	41930	61570	-	-	-
Com_783_neg	Succinic anhydride	Organic Acid And Its Derivatives	100.073	C4H4O3	34990000	33880000	35340000	34930000	36100000	35440000	26430000	25750000	27160000	-	-	-
Com_785_neg	Abscisic Acid	Phytohormones	264.32	C15H20O4	3859376	3846399	3976013	10070000	11100000	11170000	8874000	9054000	9116000	ko01100//Metabolic pathways;ko01110//Biosynthesis of secondary metabolites;ko01060//Biosynthesis of plant secondary metabolites;ko01070//Biosynthesis of plant hormones;ko01062//Biosynthesis of terpenoids and steroids;ko00906//Carotenoid biosynthesis;ko04075//Plant hormone signal transduction	Chemical structure transformation maps;Global and overview maps;Metabolism of terpenoids and polyketides;Signal transduction	Environmental Information Processing;Metabolism
Com_789_neg	Fumaric Acid	Organic Acid And Its Derivatives	116.072	C4H4O4	5364000	5266000	5351000	6366000	6646000	6583000	2688000	2741000	2894000	ko01100//Metabolic pathways;ko01110//Biosynthesis of secondary metabolites;ko01120//Microbial metabolism in diverse environments;ko01060//Biosynthesis of plant secondary metabolites;ko01200//Carbon metabolism;ko01070//Biosynthesis of plant hormones;ko01061//Biosynthesis of phenylpropanoids;ko01063//Biosynthesis of alkaloids derived from shikimate pathway;ko01064//Biosynthesis of alkaloids derived…	Amino acid metabolism;Carbohydrate metabolism;Chemical structure transformation maps;Energy metabolism;Global and overview maps;Metabolism of cofactors and vitamins	Metabolism
Com_808_neg	Isomaltulose	Carbohydrates And Its Derivatives	342.116	C12H22O11	166200	158300	169300	384300	379900	384500	3810000	3789000	3604000	-	-	-
Com_813_neg	1-O-Gentisoyl-D-glucoside	Phenolic acids	316.079	C13H16O9	128800	130100	158900	1604000	1631000	1671000	10740000	10830000	10850000	-	-	-
Com_816_neg	9,10,13-Trihydroxyoctadec-11-enoic acid	Lipids	330.241	C18H34O5	39270000	39680000	40150000	34870000	35660000	36250000	19390000	18290000	19710000	ko00591//Linoleic acid metabolism	Lipid metabolism	Metabolism
Com_831_neg	2,2-Dimethylsuccinic acid	Organic Acid And Its Derivatives	146.058	C6H10O4	8601000	9265000	10290000	12880000	15190000	15190000	23920000	23030000	21480000	-	-	-
Com_851_neg	Iminodiacetic acid	Amino Acid And Its Derivatives	133.1	C4H7NO4	22120000	23350000	28640000	23610000	25110000	24180000	12590000	12670000	11230000	-	-	-
