# Supplementary material for: Integrated Transcriptomic and Metabolic Analyses Highlight Key Pathways Involved in the Somatic Embryogenesis of Picea mongolica
Source: Plants (Basel). 2025 Jul 11;14(14):2141. doi: 10.3390/plants14142141 (PMC12299269; doi:10.3390/plants14142141)
Supplement: Supplementary file 1 [file plants-14-02141-s001.zip › Table S3.xlsx]

## Sheet: 上升趋势代谢物集
Table S3. Metabolites that accumulates continuously during SE
ID	Compounds	SPOT	Profile	Class	Ion mode	Molecular Weight (Da)	Formula	RT	EC-1	EC-2	EC-3	GSE-1	GSE-2	GSE-3	MSEs-1	MSEs-2	MSEs-3	C_ID
Com_417_pos	D-Proline betaine	ID_400	7	Amino Acid And Its Derivatives	POS	143.18	C7H13NO2	1	216500	207900	207500	269000	255500	298900	457900	387500	439700	-
Com_169_pos	Lysine	ID_163	7	Amino Acid And Its Derivatives	POS	146.188	C6H14N2O2	0.85	61910000	62250000	59900000	93640000	89640000	87240000	126400000	123400000	126000000	-
Com_667_neg	L-Cycloserine	ID_643	7	Amino Acid And Its Derivatives	NEG	102.09	C3H6N2O2	0.8	7660	6753	8873	15990	8483	10450	15270	19590	12870	C08057
Com_46_pos	L-Hydroxyproline	ID_44	7	Amino Acid And Its Derivatives	POS	131.13	C5H9NO3	0.88	345900	378200	373700	524400	588800	542600	812500	766600	710900	C01157
Com_198_pos	L-lysine	ID_191	7	Amino Acid And Its Derivatives	POS	146.19	C6H14N2O2	0.74	104700000	100800000	104200000	159800000	152900000	150400000	214600000	220800000	215500000	C00047
Com_29_pos	L-Pipecolate	ID_27	7	Amino Acid And Its Derivatives	POS	129.16	C6H11NO2	1.049	2460000	2308000	2553000	4108000	3706000	3637000	5185000	5219000	5068000	C00408
Com_149_pos	Cycloleucine	ID_145	7	Amino Acid And Its Derivatives	POS	129.157	C6H11NO2	0.84	70850000	66690000	64380000	103700000	101000000	98000000	140900000	146500000	145300000	-
Com_5_pos	5-Aminolevulinic acid	ID_4	7	Amino Acid And Its Derivatives	POS	131.13	C5H9NO3	0.872	19560	24180	12120	24410	21070	27240	30510	58250	31790	C00430
Com_196_pos	DL-Glutamine	ID_189	7	Amino Acid And Its Derivatives	POS	146.14	C5H10N2O3	0.84	87170000	87170000	85770000	129600000	133600000	122700000	191000000	191000000	190200000	-
Com_138_pos	Glutamine	ID_134	7	Amino Acid And Its Derivatives	POS	146.145	C5H10N2O3	0.81	109400000	109800000	105700000	179300000	171600000	164500000	240000000	252600000	240900000	-
Com_515_neg	L-Asparagine	ID_496	7	Amino Acid And Its Derivatives	NEG	132.12	C4H8N2O3	0.843	7175000	6712000	6929000	9016000	8627000	8829000	16000000	16110000	15900000	C00152
Com_848_neg	N-Acetylcitrulline	ID_817	7	Amino Acid And Its Derivatives	NEG	217.222	C8H15N3O4	1.84	43600	40720	58750	69340	86330	83210	100900	101000	136600	C15532
Com_152_pos	Ala-gly	ID_147	7	Amino Acid And Its Derivatives	POS	146.144	C5H10N2O3	0.84	9308000	9154000	8892000	14160000	14720000	14020000	22430000	22160000	21570000	-
Com_360_pos	gamma-Glu-Leu	ID_345	7	Amino Acid And Its Derivatives	POS	260.287	C11H20N2O5	5.17	281600	280400	304800	527700	468000	453800	660100	703800	733500	-
Com_33_pos	D-glutamine	ID_31	7	Amino Acid And Its Derivatives	POS	146.14	C5H10N2O3	0.86	70030000	71350000	72370000	110200000	108100000	113200000	173600000	169500000	177300000	C00819
Com_665_neg	4-Hydroxyisoleucine	ID_641	7	Amino Acid And Its Derivatives	NEG	147.172	C6H13NO3	1.038	2608000	2227000	2041000	3509000	3408000	3271000	5454000	5446000	6441000	-
Com_535_neg	O-Acetylserine	ID_516	7	Amino Acid And Its Derivatives	NEG	147.13	C5H9NO4	1.056	9974	8266	10780	13710	20670	11840	25890	16170	33560	C00979
Com_513_neg	L-Glutamine	ID_494	7	Amino Acid And Its Derivatives	NEG	146.14	C5H10N2O3	0.868	12800000	13400000	14570000	20030000	21000000	21290000	38210000	36970000	32330000	C00064
Com_446_pos	1-Methylpiperidine-2-carboxylic acid	ID_428	7	Amino Acid And Its Derivatives	POS	143.095	C7H13NO2	0.99	106200	103900	112800	180400	196400	201800	330800	276200	285700	-
Com_585_neg	Dl-Glutamic acid	ID_563	7	Amino Acid And Its Derivatives	NEG	147.129	C5H9NO4	0.87	2111000	1795000	1972000	2978000	2853000	2654000	5839000	5780000	4828000	C00302
Com_123_pos	Nε-(1-Carboxymethyl)-L-lysine	ID_119	7	Amino Acid And Its Derivatives	POS	204.224	C8H16N2O4	0.84	56523	63201	66362	90235	98215	85695	197900	201800	166600	-
Com_69_pos	4-Acetamidobutyric Acid	ID_67	7	Amino Acid And Its Derivatives	POS	145.156	C6H11NO3	1.03	47370	60120	69550	53260	285300	70710	241800	236600	204400	C02946
Com_707_neg	3-N-Methyl-L-histidine	ID_680	7	Amino Acid And Its Derivatives	NEG	169.181	C7H11N3O2	0.85	90190	69240	77400	120700	127300	105800	326500	346800	284100	C01152
Com_121_pos	Pro-Leu	ID_117	7	Amino Acid And Its Derivatives	POS	228.288	C11H20N2O3	1.72	172700	516700	514600	417000	1072000	318100	1139000	2814000	968700	-
Com_150_pos	Asp-glu	ID_146	7	Amino Acid And Its Derivatives	POS	262.217	C9H14N2O7	0.96	493000	428800	379400	1114000	1229000	1126000	2010000	2094000	1835000	-
Com_124_pos	N-Methyl-L-arginine	ID_120	7	Amino Acid And Its Derivatives	POS	188.23	C7H16N4O2	0.95	805300	747500	809500	1889000	2049000	1721000	4570000	4891000	4701000	-
Com_391_pos	Phenylacetylglutamine	ID_375	7	Amino Acid And Its Derivatives	POS	264.277	C13H16N2O4	0.94	5887	9433	6771	22870	38060	23250	40000	47770	70090	C04148
Com_416_pos	4-Methylaminobutyrate	ID_399	7	Amino Acid And Its Derivatives	POS	117.07	C5H11NO2	0.92	46970	34400	52050	115100	114700	83040	786500	884200	760800	C15987
Com_111_pos	gamma-Glutamylglutamic acid	ID_108	7	Amino Acid And Its Derivatives	POS	276.243	C10H16N2O7	1.05	287500	315900	318300	982500	971900	1126000	6076000	5673000	6733000	-
Com_573_neg	Ala-trp	ID_552	7	Amino Acid And Its Derivatives	NEG	275.303	C14H17N3O3	0.9	223200	228300	249900	867900	891200	849200	5193000	4998000	5136000	-
Com_139_pos	Ergothioneine	ID_135	7	Amino Acid And Its Derivatives	POS	229.299	C9H15N3O2S	1.03	95180	91020	107600	948100	612900	881900	14680000	13480000	14640000	C05570
Com_657_neg	Choline bitartrate	ID_633	7	Amines	NEG	253.25	C9H19NO7	0.97	49660	41920	32450	78470	72450	78110	149000	150200	149600	C00919
Com_648_neg	Rhapontigenin	ID_624	7	Phenylpropanoids and polyketides	NEG	258.269	C15H14O4	8.04	3612	3222	6338	5678	7239	6326	12551	11357	11213	-
Com_765_neg	P-Coumaryl Alcohol	ID_737	7	Phenylpropanoids and polyketides	NEG	150.174	C9H10O2	1.04	30090	39590	29400	31220	69260	53940	124100	111900	149500	C02646
Com_490_neg	Inositol	ID_471	7	Alcohols and polyols	NEG	180.16	C6H12O6	0.85	1047000	946800	1059000	1778000	1785000	1790000	2929000	2844000	2592000	C00137
Com_282_pos	Hydroxycinnamate	ID_273	7	Phenolic acids	POS	164.158	C9H8O3	5.54	20627	21019	18824	25021	27706	26072	37700	37630	47840	C00811
Com_231_pos	N-hexosyl-p-coumaroyl putrescine	ID_224	7	Phenolic acids	POS	396.1	C19H28N2O7	17.63	35860	45590	46830	63850	56900	51150	108000	112800	111400	-
Com_403_pos	N-Caffeoylputrescine	ID_386	7	Phenolic acids	POS	250.29	C13H18N2O3	4.57	3012	2268	4572	1738	6690	14340	10250	13020	9143	-
Com_801_neg	Methyl salicylate-2-O-glucoside	ID_771	7	Phenolic acids	NEG	314.1	C14H18O8	4.8	17730	18710	21510	109200	129300	121600	349500	378900	384100	-
Com_771_neg	Caffeic acid-O-glucoside	ID_742	7	Phenolic acids	NEG	342	C15H18O9	5.38	4758	5493	9343	30280	27180	30040	121600	130700	126300	-
Com_487_neg	Protocatechuic acid	ID_468	7	Phenolic acids	NEG	154.12	C7H6O4	4.571	123600	116300	122000	677900	692800	655300	2306000	2403000	2333000	C00230
Com_239_pos	5-O-p-Coumaroyl shikimic acid	ID_232	7	Phenolic acids	POS	320.1	C16H16O7	1	11580	2325	15320	28830	36190	27810	370900	461000	382000	-
Com_813_neg	1-O-Gentisoyl-D-glucoside	ID_783	7	Phenolic acids	NEG	316.079	C13H16O9	4.56	128800	130100	158900	1604000	1631000	1671000	10740000	10830000	10850000	-
Com_751_neg	Inosine diphosphate	ID_723	7	Nucleotide And Its Derivates	NEG	522.149	C10H14N4O11P2	0.98	17730	44570	42990	28770	67710	73070	73070	51680	102200	C00104
Com_351_pos	Threonyl carbamoyl adenosine	ID_336	7	Nucleotide And Its Derivates	POS	412.35	C15H20N6O8	5.08	49340	41310	56270	85110	84920	83600	117700	121000	138800	-
Com_817_neg	UDP-D-xylose	ID_787	7	Nucleotide And Its Derivates	NEG	536.044	C14H22N2O16P2	0.9	53440	54030	58870	117100	106700	101100	154500	175700	137000	C00190
Com_153_pos	Adenosine 5'-Diphosphate	ID_148	7	Nucleotide And Its Derivates	POS	427.201	C10H15N5O10P2	1.05	13660	17290	14420	12300	45550	20400	101600	78910	97840	C00008
Com_511_neg	5'-Adenylic acid	ID_492	7	Nucleotide And Its Derivates	NEG	347.221	C10H14N5O7P	1.036	7529	12220	9355	16260	11310	22980	39830	85330	67380	C00020
Com_265_pos	Guanosine monophosphate	ID_257	7	Nucleotide And Its Derivates	POS	363.058	C10H14N5O8P	1.01	30550	26380	21570	62680	95660	59060	261500	193000	267400	C00144
Com_27_pos	Xanthosine	ID_25	7	Nucleotide And Its Derivates	POS	284.225	C10H12N4O6	3.928	92240	79710	83090	195800	223100	200200	1611000	1615000	1515000	C01762
Com_41_pos	beta-Nicotinamide Mononucleotide	ID_39	7	Nucleotide And Its Derivates	POS	334.219	C11H15N2O8P	0.993	32850	24260	20350	458100	359900	376700	1830000	1937000	1736000	C00455
Com_370_pos	8-C-hexosyl-chrysoeriol-O-hexoside	ID_355	7	Flavonoids	POS	624.552	C28H32O16	0.92	37230	39790	36950	65160	54530	59930	71620	102700	67490	-
Com_677_neg	Procyanidin B3	ID_652	7	Flavonoids	NEG	578.142	C30H26O12	5.15	6862	11261	11061	13464	13983	13854	28070	22430	25080	-
Com_353_pos	Tricin-5-O-hexoside	ID_338	7	Flavonoids	POS	492.43	C23H24O12	7.19	15980	17960	14650	33378	29732	32784	52352	55229	51151	-
Com_365_pos	Selgin-O-hexosyl-O-hexoside	ID_350	7	Flavonoids	POS	640.552	C28H32O17	0.97	187700	187000	225400	372400	412100	407300	613600	683900	701800	-
Com_238_pos	Chrysoeriol-6-C-hexoside-8-C-hexoside-O-hexoside	ID_231	7	Flavonoids	POS	786.1	C34H42O21	0.95	3778	8799	6855	15480	12620	18170	38020	32590	33260	-
Com_619_neg	Ligustrazine	ID_595	7	Alkaloids and derivatives	NEG	136.197	C8H12N2	0.88	54380	43960	78090	100783	103137	102674	110500	122500	154000	-
Com_509_neg	Isoguanosine	ID_490	7	Alkaloids and derivatives	NEG	283.241	C10H13N5O5	2.324	559500	1866000	490800	2357000	1348000	2200000	4663714	4661857	4689428	-
Com_669_neg	D-Ribose	ID_645	7	Carbohydrates And Its Derivatives	NEG	150.13	C5H10O5	0.92	210000	224200	230500	280100	298900	256300	432600	442500	499500	-
Com_67_pos	Gentiobiose	ID_65	7	Carbohydrates And Its Derivatives	POS	342.297	C12H22O11	1	294200	338300	322400	478600	448200	513700	748400	746500	705500	-
Com_626_neg	alpha-Arbutin	ID_602	7	Carbohydrates And Its Derivatives	NEG	272.25	C12H16O7	2.33	4077	3908	3512	6948	6564	6266	7740	8059	11340	-
Com_747_neg	D-Tagatose	ID_719	7	Carbohydrates And Its Derivatives	NEG	180.156	C6H12O6	0.96	1106000	1313000	1292000	1927000	2190000	2180000	3544000	3600000	3675000	C00795
Com_560_neg	Trehalose-6-phosphate	ID_540	7	Carbohydrates And Its Derivatives	NEG	422.276	C12H23O14P	0.96	150700	151000	143300	192400	233500	184400	452400	464900	459000	C00689
Com_525_neg	L-Arabinitol	ID_506	7	Carbohydrates And Its Derivatives	NEG	152.15	C5H12O5	0.925	3954	5526	4231	9609	7755	9376	15020	13700	14860	C00532
Com_15_pos	Melezitose	ID_14	7	Carbohydrates And Its Derivatives	POS	504.44	C18H32O16	0.998	2259000	1808000	1940000	4636000	5341000	4229000	6720000	6991000	6581000	-
Com_811_neg	Sorbitol-6-phosphate	ID_781	7	Carbohydrates And Its Derivatives	NEG	262.045	C6H15O9P	0.86	329200	315500	340000	460500	495200	471500	1124000	1085000	1194000	-
Com_845_neg	meso-Tartaric acid	ID_814	7	Carbohydrates And Its Derivatives	NEG	150.086	C4H6O6	0.95	21390	25680	21380	47870	44160	47620	89470	101400	84220	C00552
Com_611_neg	alpha-D-Galactose 1-phosphate	ID_588	7	Carbohydrates And Its Derivatives	NEG	260.136	C6H13O9P	0.87	9166000	9196000	9525000	14920000	16140000	16210000	48450000	47200000	39960000	C00446
Com_721_neg	Mannitol	ID_694	7	Carbohydrates And Its Derivatives	NEG	182.173	C6H14O6	0.88	48630	28810	41740	148700	155800	149500	259700	269100	217500	C00392
Com_508_neg	Maltotetraose	ID_489	7	Carbohydrates And Its Derivatives	NEG	666.578	C24H42O21	0.996	40630	29350	49910	76500	58360	89200	296600	257400	210600	-
Com_82_pos	Nicotinate ribonucleoside	ID_80	7	Carbohydrates And Its Derivatives	POS	255.224	C11H13NO6	1.04	11570	5067	3108	22560	19220	15480	33540	54310	39300	C05841
Com_485_neg	Dulcitol	ID_466	7	Carbohydrates And Its Derivatives	NEG	182.17	C6H14O6	0.897	21710	16280	19440	76190	71350	74420	122100	134600	140200	C01697
Com_631_neg	Stachyose	ID_607	7	Carbohydrates And Its Derivatives	NEG	666.578	C24H42O21	0.93	6084	7475	3454	23000	20870	12310	49850	41590	52140	C01613
Com_506_neg	Nystose	ID_487	7	Carbohydrates And Its Derivatives	NEG	666.578	C24H42O21	1.03	3262	5206	4771	11300	11670	8679	52900	42450	40500	-
Com_623_neg	Melibiose	ID_599	7	Carbohydrates And Its Derivatives	NEG	342.3	C12H22O11	0.96	198100	160700	173000	397000	366800	399200	2173000	2389000	2094000	C05402
Com_741_neg	Cellotriose	ID_714	7	Carbohydrates And Its Derivatives	NEG	504.437	C18H32O16	1.02	50960	45700	30400	185800	173100	238300	674000	563300	540500	-
Com_625_neg	Maltose	ID_601	7	Carbohydrates And Its Derivatives	NEG	342.3	C12H22O11	1.01	130600	113600	112900	299600	284100	288300	1890000	2028000	1707000	C00208
Com_641_neg	Maltotriose	ID_617	7	Carbohydrates And Its Derivatives	NEG	504.44	C18H32O16	0.94	4780	12080	3474	34230	21470	22980	101500	122100	114400	C01835
Com_526_neg	Lactose	ID_507	7	Carbohydrates And Its Derivatives	NEG	342.3	C12H22O11	0.911	115800	97820	130500	336900	298200	363300	1854000	2148000	2143000	C00243
Com_562_neg	beta-D-Lactose	ID_542	7	Carbohydrates And Its Derivatives	NEG	342.297	C12H22O11	1	90800	102200	103300	315100	290900	341300	1904000	2017000	1693000	-
Com_658_neg	D-Cellobiose	ID_634	7	Carbohydrates And Its Derivatives	NEG	342.3	C12H22O11	0.91	108000	80890	93390	271100	250800	239000	1738000	1847000	1737000	-
Com_711_neg	Coniferin	ID_684	7	Carbohydrates And Its Derivatives	NEG	342.132	C16H22O8	0.97	179200	138500	144600	407200	371600	376800	2777000	3015000	2972000	C00761
Com_808_neg	Isomaltulose	ID_778	7	Carbohydrates And Its Derivatives	NEG	342.116	C12H22O11	0.97	166200	158300	169300	384300	379900	384500	3810000	3789000	3604000	-
Com_494_neg	Raffinose	ID_475	7	Carbohydrates And Its Derivatives	NEG	504.437	C18H32O16	1.009	18580	12110	6702	45710	47040	37140	279600	285000	292700	C00492
Com_680_neg	Galactinol	ID_655	7	Carbohydrates And Its Derivatives	NEG	342.116	C12H22O11	0.99	154600	157000	139500	380400	371400	379100	3283000	3692000	3363000	C01235
Com_702_neg	Sucrose	ID_675	7	Carbohydrates And Its Derivatives	NEG	342.116	C12H22O11	0.98	37540	27350	40010	95760	68920	98450	781700	914600	911000	C00089
Com_339_pos	Nicotinic acid-hexoside	ID_326	7	Carbohydrates And Its Derivatives	POS	285.2	C12H15NO7	0.97	7535	12690	8830	32740	24900	27770	247200	256300	293900	-
Com_532_neg	Ribitol	ID_513	7	Carbohydrates And Its Derivatives	NEG	152.15	C5H12O5	0.927	31740	40630	36350	124300	154600	149300	1696000	1771000	1550000	C00474
Com_450_pos	pyridoxal	ID_432	7	Vitamins	POS	167.16	C8H9NO3	1.15	169500	174900	202300	311100	232600	338900	503600	430000	564800	C00250
Com_788_neg	alpha-Ketoglutaric acid	ID_758	7	Organic Acid And Its Derivatives	NEG	146.098	C5H6O5	0.87	2473000	2921000	2929000	3968000	4310000	4009000	6245000	5956000	5850000	C00026
Com_790_neg	Adipic acid	ID_760	7	Organic Acid And Its Derivatives	NEG	146.058	C6H10O4	0.86	2237000	2666000	2695000	3574000	4222000	4120000	5487000	5519000	5764000	C06104
Com_799_neg	Ureidoisobutyric acid	ID_769	7	Organic Acid And Its Derivatives	NEG	146.069	C5H10N2O3	0.86	62400	56260	67240	90010	104800	78820	149600	128500	147500	-
Com_831_neg	2,2-Dimethylsuccinic acid	ID_800	7	Organic Acid And Its Derivatives	NEG	146.058	C6H10O4	0.84	8601000	9265000	10290000	12880000	15190000	15190000	23920000	23030000	21480000	-
Com_362_pos	4-Hydroxybenzoate	ID_347	7	Organic Acid And Its Derivatives	POS	138.121	C7H6O3	4.12	1494000	1492000	1561000	2500000	2327000	2366000	3843000	3621000	3829000	C00156
Com_820_neg	3-Ureidopropionate	ID_789	7	Organic Acid And Its Derivatives	NEG	132.053	C4H8N2O3	0.82	983100	900300	1046000	1253000	1294000	1280000	2631000	2594000	2401000	C02642
Com_294_pos	Arabidopyl ketoadipic acid	ID_284	7	Organic Acid And Its Derivatives	POS	338.27	C15H14O9	15.19	25150	23810	29200	30730	37400	42080	81950	89380	84320	-
Com_482_neg	Methylmalonate	ID_463	7	Organic Acid And Its Derivatives	NEG	118.09	C4H6O4	1.938	1907000	1650000	1831000	3155000	3079000	3540000	7885000	8243000	6573000	C02170
Com_533_neg	Succinic acid	ID_514	7	Organic Acid And Its Derivatives	NEG	118.09	C4H6O4	1.936	1278000	1357000	1217000	2671000	3297000	2689000	6335000	6196000	7820000	C00042
Com_64_pos	Kynurenic acid	ID_62	7	Organic Acid And Its Derivatives	POS	189.17	C10H7NO3	5.296	80170	61810	71130	140800	132900	112600	468800	478900	439200	C01717
Com_505_neg	2,4-Dihydroxybenzoic acid	ID_486	7	Organic Acid And Its Derivatives	NEG	154.12	C7H6O4	4.623	21500	17010	18970	93330	92560	85810	200700	227500	211400	-
Com_640_neg	3,5-Dihydroxybenzoic acid	ID_616	7	Organic Acid And Its Derivatives	NEG	154.12	C7H6O4	4.461	284400	257500	258600	1142000	1188000	1227000	3086000	3192000	3138000	-
Com_727_neg	Hydroxycitric acid	ID_700	7	Organic Acid And Its Derivatives	NEG	208.124	C6H8O8	0.9	17910	14260	21460	110564	115316	119066	291700	292000	303500	-
Com_472_pos	3-(2-Pyrrolidinyl)pyridine	ID_454	7	Organoheterocyclic compounds	POS	148.21	C9H12N2	1.03	877700	807100	841900	1246000	1351000	1302000	1849000	1880000	1951000	C06524
Com_12_pos	p-Anisaldehyde	ID_11	7	Organoheterocyclic compounds	POS	136.15	C8H8O2	8.43	4500	4453	5249	12011	11891	14008	20065	19290	17452	-
Com_592_neg	Lysope 14:0	ID_569	7	Lipids	NEG	425.5	C19H40NO7P	11.27	71470	69720	66830	121200	117100	119800	161500	162700	148800	-
Com_437_pos	2-alpha-Linolenoyl-glycerol	ID_419	7	Lipids	POS	352.261	C21H36O4	11.17	56840	40550	50200	99100	103900	131600	147400	147900	167600	-
Com_636_neg	Gamma-Linolenic Acid	ID_612	7	Lipids	NEG	278.43	C18H30O2	14.62	1907	2743	3998	5972	5869	5297	12200	9949	9553	C06426
Com_398_pos	sn-Glycero-3-phosphocholine	ID_382	7	Lipids	POS	257.22	C8H20NO6P	0.91	1014000	1066000	1061000	2444000	2784000	2202000	3881000	3881000	3770000	C00670
Com_804_neg	Undecanoic acid	ID_774	7	Lipids	NEG	186.162	C11H22O2	6.17	89600	53020	74610	181700	174400	231600	287500	269000	315400	-
Com_701_neg	LysoPE 16:0 (2n isomer)	ID_674	7	Lipids	NEG	453.3	C21H44NO7P	12.5	4486000	4471000	4603000	12780000	12500000	12310000	20480000	20610000	20470000	-
Com_593_neg	Lysope 16:0	ID_570	7	Lipids	NEG	453.55	C21H44NO7P	12.48	4361000	4474000	4560000	12730000	12460000	12050000	20820000	20390000	20480000	-
Com_646_neg	Manninotriose	ID_622	7	Lipids	NEG	504.437	C18H32O16	0.9	11140	11170	7894	14730	22650	21550	47140	45280	49360	C05404
Com_724_neg	Gingerglycolipid B	ID_697	7	Lipids	NEG	678.805	C33H58O14	12.02	27498	28047	28872	54950	60080	57640	193500	196100	187700	-
Com_594_neg	Lysope 18:0	ID_571	7	Lipids	NEG	481.6	C23H48NO7P	13.73	272200	245000	243200	688400	647900	671900	2077000	2091000	2049000	-
Com_837_neg	Ricinoleic acid	ID_806	7	Lipids	NEG	298.461	C18H34O3	12.93	22230	18790	23600	82640	86940	88900	203500	203800	194600	-
Com_259_pos	LysoPC 18:0	ID_251	7	Lipids	POS	523.36	C26H54NO7P	13.8	57870	52680	36040	293300	265200	158600	545400	570900	556700	-
Com_814_neg	(9Z,11E)-Octadecadienoic acid	ID_784	7	Lipids	NEG	280.24	C18H32O2	4.33	9445	9949	8486	18190	20760	21320	157100	164300	154500	C04056
Com_17_pos	trans-Zeatin riboside	ID_16	7	Phytohormones	POS	351.358	C15H21N5O5	5.212	1763	3100	3067	4938	3193	2199	6266	4662	7336	C16431
Com_699_neg	Salicylic acid O-glucoside	ID_672	7	Phytohormones	NEG	300.1	C13H16O8	4.14	38020000	37030000	38260000	60360000	61760000	61700000	88820000	87930000	87140000	-
