# Supplementary material for: Integrated Transcriptomic and Metabolic Analyses Highlight Key Pathways Involved in the Somatic Embryogenesis of Picea mongolica
Source: Plants (Basel). 2025 Jul 11;14(14):2141. doi: 10.3390/plants14142141 (PMC12299269; doi:10.3390/plants14142141)
Supplement: Supplementary file 1 [file plants-14-02141-s001.zip › Table S4.xlsx]

## Sheet: Sheet1
Table S4. qRT-PCR primer information
Gene Name	F-primer	R-primer
EF1-α	GATTGAGCGATCCACCAACC	CTCAGACACAGGCACAGTTC
WRK4	TGCCTACTGGTAGTACACAGCAC	GCTAACCTTTCAGTCCTGCCGA
MYB5	ACTCCAGCAGGTGCTCAGA	AACCAATTGCAGAAGGCGAG
STU	AGGCTGTAGCAGAGTTTACCGAG	TGAGAGTAGCTCGTCTTCTGCTTC
PK1	TTGGGATTGCAGTCGGCACA	CACTAACCCAAAGTCAGCAACCT
CPB1	TTGGGATTGCAGTCGGCACA	CACTAACCCAAAGTCAGCAACCT
PDP2	AACCTCTCCTTGGATTGCCG	GTGTCTCGTGAATACCACCCAT
AIR9	AGGAAGGCAAACCTTCTACTGCT	GTTTTGAACCACTGCACTCTGCTAG
PV1	AGTCTAAGTGGTGTCTGGATGAGC	CCAGTTTCTGTAGGTCTTGAGCG
BBM	CTTGGCTCTTCCTGCGCAATAC	TGGATTTCCTTGGGGTAGCTTCT
